# Supplementary material for: Immunodominant proteins P1 and P40/P90 from human pathogen Mycoplasma pneumoniae
Source: Nat Commun. 2020 Oct 14;11:5188. doi: 10.1038/s41467-020-18777-y (PMC7560827; doi:10.1038/s41467-020-18777-y)
Supplement: Supplementary file 4 — Source Data [file 41467_2020_18777_MOESM4_ESM.xlsx]

## Sheet: Figure 6
Sample	Dose of serum	Primers	Ct	Avg Ct		PPI	K1376 1%		PPI	A1400 3%		PPI	K1376 3%
PPI serum 1	0.01	#428 + #429	12.55	12.525		1.08	0.72		1.3	0.81		1.3	0.45
		#428 + #429	12.5			1.06	0.71		1.28	0.73		1.11	0.6
		#428 + #429	*31,42			0.98	0.7		1.14	0.81		1.14	0.37
PPI serum 2	0.01	#428 + #429	*32,35	12.71		1.02	0.7		1.11			1.28	0.58
		#428 + #429	12.7			0.9	0.61		1.16			1.16	0.55
		#428 + #429	12.72			1.02			1.02			1.02
PPI serum 3	0.01	#428 + #429	*15,65	12.52		1.01	0.688		1.16833	0.783333		1.16833	0.51
		#428 + #429	12.53				0.681188			0.670471			0.436519
		#428 + #429	12.51
PPI serum 1	0.01	#428 + #429	11.6	11.6533
		#428 + #429	11.73			PPI	K1376 1%		PPI	A1400 3%		PPI	K1376 3%
		#428 + #429	11.63			1.06931	0.712871		1.1127	0.693297		1.1127	0.385165
PPI serum 2	0.01	#428 + #429	11.79	11.69		1.0495	0.70297		1.09558	0.624823		0.950074	0.513554
		#428 + #429	11.68			0.970297	0.693069		0.975752	0.693297		0.975752	0.316691
		#428 + #429	11.6			1.0099	0.693069		0.950074			1.09558	0.496435
PPI serum 3	0.01	#428 + #429	11.83	11.8		0.891089	0.60396		0.99287			0.99287	0.470757
		#428 + #429	11.76			1.0099			0.873041			0.873041
		#428 + #429	11.81			1	0.681188		1.06134	0.670473		1	0.436521
Anti-A1400-D1521 1	0.01	#428 + #429	13.11	13.3033
		#428 + #429	13.4
		#428 + #429	13.4		StdDev Ct	dCt	Rel.Quant.			Sample	Dose of serum	Primers	Ct	Avg Ct	StdDev Ct	dCt	Rel.Quant.
Anti-A1400-D1521 2	0.01	#428 + #429	13.25	13.275	0.0353553	-0.025	1.01748			PPI serum 1	0.03	#428 + #429	*13,83	15.49	0.0282843	-0.375	1.29684
		#428 + #429	13.3									#428 + #429	15.47
		#428 + #429	*35									#428 + #429	15.51
Anti-A1400-D1521 3	0.01	#428 + #429	*30,71	13.09	0.0141421	0.16	0.895025			PPI serum 2	0.03	#428 + #429	15.62	15.7133	0.0862168	-0.151667	1.11085
		#428 + #429	13.05									#428 + #429	15.79
		#428 + #429	13.13									#428 + #429	15.73
					0.0141421	-0.03	1.02101			PPI serum 3	0.03	#428 + #429	15.67	15.6767	0.011547	-0.188333	1.13945
Anti-A1400-D1521	0.01	#428 + #429	12.25	12.1933								#428 + #429	15.67
		#428 + #429	12.17									#428 + #429	15.69
		#428 + #429	12.16
Anti-A1400-D1521	0.01	#428 + #429	11.75	11.6633	0.0680686	-0.116667	1.08423			PPI serum 1	0.03	#428 + #429	15.1	15.0967	0.0152753	-0.353333	1.27751
		#428 + #429	11.57									#428 + #429	15.08
		#428 + #429	11.67									#428 + #429	15.11
Anti-A1400-D1521	0.01	#428 + #429	11.82	11.7767	0.0953939	-0.08	1.05702			PPI serum 2	0.03	#428 + #429	15.24	15.23	0.01	-0.22	1.16473
		#428 + #429	11.77									#428 + #429	15.22
		#428 + #429	11.74									#428 + #429	15.23
					0.0360555	0.03	0.97942			PPI serum 3	0.03	#428 + #429	15.41	15.4267	0.0568624	-0.0233333	1.0163
												#428 + #429	15.38
Anti-K1376-D1521 1	0.01	#428 + #429	12.5	12.25								#428 + #429	15.49
		#428 + #429	12.15
		#428 + #429	12.1		0.167432	0.753333	0.593231			Anti-A1400-D1521	0.03	#428 + #429	*14,87	16.175	0.0212132	0.31	0.806642
Anti-K1376-D1521 2	0.01	#428 + #429	12.27	12.2633								#428 + #429	16.19
		#428 + #429	12.27									#428 + #429	16.16
		#428 + #429	12.25		0.0353553	0.725	0.604997			Anti-A1400-D1521	0.03	#428 + #429	16.38	16.3267	0.0503322	0.461667	0.726147
												#428 + #429	16.32
Anti-K1376-D1521 1	0.01	#428 + #429	13.05	13.07								#428 + #429	16.28
		#428 + #429	12.92		0.0565685	0.54	0.687771			Anti-A1400-D1521	0.03	#428 + #429	16.16	16.17	0.01	0.305	0.809442
		#428 + #429	13.24									#428 + #429	16.17
Anti-K1376-D1521 2	0.01	#428 + #429	13.04	13.0667								#428 + #429	16.18
		#428 + #429	13.1
		#428 + #429	13.06		0.0493288	0.423333	0.7457
Anti-K1376-D1521 3	0.01	#428 + #429	13.48	13.2667
		#428 + #429	13.28
		#428 + #429	13.04		0.090185	-0.106667	1.07674
				A1400 1%
				0.59
				0.6	0.0404145	0.00666667	0.99539
				0.69
				0.75
				1
				1.08						Anti-K1376-D1521 1	0.03	#428 + #429	*15,17	16.64	0	0.775	0.584389
				0.785	0.217945	0.48	0.716978					#428 + #429	16.64
				0.777228								#428 + #429	16.64
										Anti-K1376-D1521 1	0.03	#428 + #429	16.61	16.73	0.10583	0.865	0.549046
			PPI		0.011547	0.493333	0.710382					#428 + #429	16.77
			1.08									#428 + #429	16.81
			1.06	A1400 1%
			0.98	0.584158						Anti-K1376-D1521 1	0.03	#428 + #429	16.65	16.6033	0.0404145	1.15333	0.449585
			1.02	0.594059	0.160935	0.52	0.697372					#428 + #429	16.58
			0.9	0.683168								#428 + #429	16.58
			1.02	0.742574						Anti-K1376-D1521 1	0.03	#428 + #429	16.12	16.1867	0.057735	0.736667	0.600124
			1.01	0.990099	0.0305505	0.516667	0.698985					#428 + #429	16.22
		average		1.06931								#428 + #429	16.22
				0.777228						Anti-K1376-D1521 1	0.03	#428 + #429	16.89	16.89	0.01	1.44	0.368567
					0.220303	0.716667	0.608502					#428 + #429	16.88
												#428 + #429	16.9
Condition/AveragePPI			PPI
			1.06931
			1.0495
			0.970297
			1.0099
			0.891089
			1.0099
		average	1

## Sheet: Supplementary Figure 8a
Cycle: 6 P40P90G 0.9375 µM_X	Cycle: 6 P40P90G 0.9375 µM_Y	Cycle: 7 P40P90G 1.875 µM_X	Cycle: 7 P40P90G 1.875 µM_Y	Cycle: 8 P40P90G 3.75 µM_X	Cycle: 8 P40P90G 3.75 µM_Y	Cycle: 9 P40P90G 7.5 µM_X	Cycle: 9 P40P90G 7.5 µM_Y	Cycle: 4 P40P90G 0 µM_X	Cycle: 4 P40P90G 0 µM_Y
-60.06	168565	-60.06	0.259865	-60.06	-0.559967	-60.06	-0.274769	-60.06	106593
-59.96	168643	-59.96	0.252831	-59.96	-0.567001	-59.96	-0.266174	-59.96	106828
-59.86	16833	-59.86	0.264549	-59.86	-0.563095	-59.86	-0.267738	-59.86	106437
-59.76	169034	-59.76	0.249702	-59.76	-0.570129	-59.76	-0.258362	-59.76	105421
-59.66	169034	-59.66	0.252052	-59.66	-0.579498	-59.66	-0.25602	-59.66	105343
-59.56	168565	-59.56	0.252831	-59.56	-0.574814	-59.56	-0.25602	-59.56	104484
-59.46	16833	-59.46	0.252831	-59.46	-0.579498	-59.46	-0.258362	-59.46	104639
-59.36	167862	-59.36	0.261421	-59.36	-0.57872	-59.36	-0.248207	-59.36	103703
-59.26	168565	-59.26	0.256737	-59.26	-0.570129	-59.26	-0.258362	-59.26	104952
-59.16	167862	-59.16	0.259865	-59.16	-0.574814	-59.16	-0.251331	-59.16	104952
-59.06	16833	-59.06	0.252831	-59.06	-0.559967	-59.06	-0.236488	-59.06	104484
-58.96	167862	-58.96	0.252831	-58.96	-0.570129	-58.96	-0.246643	-58.96	104639
-58.86	168565	-58.86	0.264549	-58.86	-0.579498	-58.86	-0.248207	-58.86	104484
-58.76	167862	-58.76	0.259865	-58.76	-0.574814	-58.76	-0.248207	-58.76	103468
-58.66	168565	-58.66	0.249702	-58.66	-0.570129	-58.66	-0.243519	-58.66	103703
-58.56	167549	-58.56	0.252831	-58.56	-0.563095	-58.56	-0.238831	-58.56	103468
-58.46	167862	-58.46	0.264549	-58.46	-0.559967	-58.46	-0.239613	-58.46	103233
-58.36	168565	-58.36	0.259865	-58.36	-0.570129	-58.36	-0.236488	-58.36	101046
-58.26	16833	-58.26	0.249702	-58.26	-0.563095	-58.26	-0.243519	-58.26	101514
-58.16	167393	-58.16	0.252831	-58.16	-0.56778	-58.16	-0.227112	-58.16	101749
-58.06	167862	-58.06	0.259865	-58.06	-0.571686	-58.06	-0.236488	-58.06	101046
-57.96	167862	-57.96	0.245018	-57.96	-0.567001	-57.96	-0.234924	-57.96	100733
-57.86	166377	-57.86	0.245018	-57.86	-0.570129	-57.86	-0.236488	-57.86	100578
-57.76	165909	-57.76	0.248146	-57.76	-0.571686	-57.76	-0.236488	-57.76	0.990929
-57.66	166612	-57.66	0.249702	-57.66	-0.570129	-57.66	-0.243519	-57.66	0.986244
-57.56	165128	-57.56	0.252831	-57.56	-0.563095	-57.56	-0.243519	-57.56	0.983894
-57.46	163956	-57.46	0.248146	-57.46	-0.563095	-57.46	-0.246643	-57.46	0.986244
-57.36	162315	-57.36	0.252831	-57.36	-0.572472	-57.36	-0.248207	-57.36	0.983894
-57.26	162471	-57.26	0.257515	-57.26	-0.581848	-57.26	-0.246643	-57.26	0.983116
-57.16	162706	-57.16	0.252831	-57.16	-0.579498	-57.16	-0.251331	-57.16	0.970619
-57.06	162471	-57.06	0.259865	-57.06	-0.581848	-57.06	-0.244301	-57.06	0.951866
-56.96	163487	-56.96	0.252831	-56.96	-0.579498	-56.96	-0.243519	-56.96	0.954994
-56.86	163487	-56.86	0.260643	-56.86	-0.589661	-56.86	-0.228676	-56.86	0.951866
-56.76	163252	-56.76	0.269234	-56.76	-0.594345	-56.76	-0.223988	-56.76	0.940147
-56.66	163956	-56.66	0.259865	-56.66	-0.59903	-56.66	-0.227112	-56.66	0.935463
-56.56	165909	-56.56	0.264549	-56.56	-0.594345	-56.56	-0.228676	-56.56	0.928429
-56.46	166299	-56.46	0.264549	-56.46	-0.589661	-56.46	-0.223988	-56.46	0.925301
-56.36	165909	-56.36	0.272362	-56.36	-0.587311	-56.36	-0.227112	-56.36	0.932335
-56.26	167081	-56.26	0.269234	-56.26	-0.586533	-56.26	-0.223988	-56.26	0.915932
-56.16	168565	-56.16	0.264549	-56.16	-0.586533	-56.16	-0.216957	-56.16	0.912804
-56.06	168643	-56.06	0.259865	-56.06	-0.579498	-56.06	-0.223988	-56.06	0.8964
-55.96	169815	-55.96	0.264549	-55.96	-0.589661	-55.96	-0.215393	-55.96	0.889366
-55.86	171455	-55.86	0.264549	-55.86	-0.594345	-55.86	-0.216957	-55.86	0.889366
-55.76	170987	-55.76	0.264549	-55.76	-0.591217	-55.76	-0.216957	-55.76	0.889366
-55.66	17169	-55.66	0.267677	-55.66	-0.589661	-55.66	-0.219299	-55.66	0.886238
-55.56	171768	-55.56	0.260643	-55.56	-0.591217	-55.56	-0.212269	-55.56	0.888588
-55.46	172472	-55.46	0.257515	-55.46	-0.586533	-55.46	-0.209145	-55.46	0.881554
-55.36	173721	-55.36	0.259865	-55.36	-0.586533	-55.36	-0.204456	-55.36	0.86515
-55.26	17419	-55.26	0.257515	-55.26	-0.574814	-55.26	-0.195862	-55.26	0.869835
-55.16	174425	-55.16	0.252831	-55.16	-0.567001	-55.16	-0.192738	-55.16	0.858116
-55.06	172549	-55.06	0.259865	-55.06	-0.574814	-55.06	-0.197426	-55.06	0.866707
-54.96	173409	-54.96	0.252831	-54.96	-0.577942	-54.96	-0.20055	-54.96	0.857338
-54.86	174893	-54.86	0.249702	-54.86	-0.579498	-54.86	-0.207581	-54.86	0.850304
-54.76	174425	-54.76	0.240334	-54.76	-0.591217	-54.76	-0.216957	-54.76	0.842491
-54.66	175362	-54.66	0.24189	-54.66	-0.589661	-54.66	-0.216957	-54.66	0.82296
-54.56	175597	-54.56	0.232521	-54.56	-0.602158	-54.56	-0.216175	-54.56	0.811241
-54.46	174893	-54.46	0.233299	-54.46	-0.610748	-54.46	-0.207581	-54.46	0.801865
-54.36	175674	-54.36	0.245796	-54.36	-0.613876	-54.36	-0.209145	-54.36	0.79171
-54.26	178096	-54.26	0.267677	-54.26	-0.63028	-54.26	-0.219299	-54.26	0.784676
-54.16	181924	-54.16	0.272362	-54.16	-0.617783	-54.16	-0.212269	-54.16	0.787025
-54.06	18419	-54.06	0.272362	-54.06	-0.625595	-54.06	-0.205238	-54.06	0.784676
-53.96	186299	-53.96	0.284081	-53.96	-0.625595	-53.96	-0.212269	-53.96	0.787025
-53.86	187003	-53.86	0.27314	-53.86	-0.617783	-53.86	-0.207581	-53.86	0.772179
-53.76	184581	-53.76	0.255173	-53.76	-0.613098	-53.76	-0.216957	-53.76	0.763588
-53.66	181143	-53.66	0.225487	-53.66	-0.594345	-53.66	-0.212269	-53.66	0.753426
-53.56	178722	-53.56	0.186424	-53.56	-0.591217	-53.56	-0.220081	-53.56	0.76046
-53.46	175752	-53.46	0.162209	-53.46	-0.598251	-53.46	-0.212269	-53.46	0.768272
-53.36	173174	-53.36	0.135643	-53.36	-0.586533	-53.36	-0.216957	-53.36	0.779991
-53.26	169502	-53.26	0.116112	-53.26	-0.57872	-53.26	-0.219299	-53.26	0.775307
-53.16	167784	-53.16	0.0997086	-53.16	-0.567001	-53.16	-0.228676	-53.16	0.776863
-53.06	166222	-53.06	0.0848618	-53.06	-0.570129	-53.06	-0.223988	-53.06	0.779991
-52.96	164424	-52.96	0.070015	-52.96	-0.559967	-52.96	-0.223988	-52.96	0.787025
-52.86	162706	-52.86	0.0653305	-52.86	-0.570129	-52.86	-0.215393	-52.86	0.779991
-52.76	161221	-52.76	0.0684586	-52.76	-0.56778	-52.76	-0.212269	-52.76	0.768272
-52.66	159268	-52.66	0.0536118	-52.66	-0.570129	-52.66	-0.205238	-52.66	0.775307
-52.56	158096	-52.56	0.0536118	-52.56	-0.58419	-52.56	-0.212269	-52.56	0.768272
-52.46	155675	-52.46	0.041893	-52.46	-0.601379	-52.46	-0.223988	-52.46	0.765144
-52.36	15419	-52.36	0.0497055	-52.36	-0.602158	-52.36	-0.220081	-52.36	0.755775
-52.26	152237	-52.26	0.0661087	-52.26	-0.618561	-52.26	-0.236488	-52.26	0.745613
-52.16	151065	-52.16	0.073143	-52.16	-0.628723	-52.16	-0.243519	-52.16	0.747963
-52.06	151378	-52.06	0.073143	-52.06	-0.633408	-52.06	-0.251331	-52.06	0.740929
-51.96	151534	-51.96	0.073143	-51.96	-0.63028	-51.96	-0.248207	-51.96	0.745613
-51.86	151065	-51.86	0.0848618	-51.86	-0.628723	-51.86	-0.258362	-51.86	0.733116
-51.76	148643	-51.76	0.0848618	-51.76	-0.638092	-51.76	-0.25602	-51.76	0.736244
-51.66	148721	-51.66	0.0848618	-51.66	-0.652939	-51.66	-0.258362	-51.66	0.724525
-51.56	148409	-51.56	0.0848618	-51.56	-0.66153	-51.56	-0.26305	-51.56	0.717491
-51.46	147472	-51.46	0.0879898	-51.46	-0.645126	-51.46	-0.251331	-51.46	0.726082
-51.36	146768	-51.36	0.0926743	-51.36	-0.637314	-51.36	-0.251331	-51.36	0.721397
-51.26	146768	-51.26	0.0926743	-51.26	-0.637314	-51.26	-0.248207	-51.26	0.713585
-51.16	147472	-51.16	0.0895462	-51.16	-0.628723	-51.16	-0.250549	-51.16	0.697182
-51.06	146768	-51.06	0.0848618	-51.06	-0.625595	-51.06	-0.2318	-51.06	0.69796
-50.96	146455	-50.96	0.0958023	-50.96	-0.625595	-50.96	-0.236488	-50.96	0.694832
-50.86	146768	-50.86	0.0973587	-50.86	-0.613876	-50.86	-0.238831	-50.86	0.697182
-50.76	1463	-50.76	0.104393	-50.76	-0.618561	-50.76	-0.236488	-50.76	0.690147
-50.66	146768	-50.66	0.104393	-50.66	-0.606064	-50.66	-0.2318	-50.66	0.702644
-50.56	147237	-50.56	0.104393	-50.56	-0.606064	-50.56	-0.219299	-50.56	0.716713
-50.46	146768	-50.46	0.104393	-50.46	-0.601379	-50.46	-0.212269	-50.46	0.717491
-50.36	14794	-50.36	0.11924	-50.36	-0.586533	-50.36	-0.212269	-50.36	0.714363
-50.26	14794	-50.26	0.123924	-50.26	-0.574814	-50.26	-0.20055	-50.26	0.721397
-50.16	14794	-50.16	0.131737	-50.16	-0.579498	-50.16	-0.192738	-50.16	0.716713
-50.06	149112	-50.06	0.128609	-50.06	-0.586533	-50.06	-0.197426	-50.06	0.716713
-49.96	149112	-49.96	0.127052	-49.96	-0.567001	-49.96	-0.188049	-49.96	0.714363
-49.86	149893	-49.86	0.131737	-49.86	-0.570129	-49.86	-0.185707	-49.86	0.713585
-49.76	149893	-49.76	0.131737	-49.76	-0.571686	-49.76	-0.188049	-49.76	0.709679
-49.66	150597	-49.66	0.131737	-49.66	-0.555283	-49.66	-0.197426	-49.66	0.704994
-49.56	149893	-49.56	0.143456	-49.56	-0.550598	-49.56	-0.20055	-49.56	0.694832
-49.46	150362	-49.46	0.151268	-49.46	-0.543564	-49.46	-0.212269	-49.46	0.697182
-49.36	149893	-49.36	0.14814	-49.36	-0.543564	-49.36	-0.20055	-49.36	0.690147
-49.26	151065	-49.26	0.143456	-49.26	-0.540436	-49.26	-0.205238	-49.26	0.693275
-49.16	150597	-49.16	0.15049	-49.16	-0.535751	-49.16	-0.207581	-49.16	0.694832
-49.06	150362	-49.06	0.140327	-49.06	-0.535751	-49.06	-0.205238	-49.06	0.693275
-48.96	150597	-48.96	0.135643	-48.96	-0.540436	-48.96	-0.209145	-48.96	0.683113
-48.86	149893	-48.86	0.130959	-48.86	-0.538879	-48.86	-0.207581	-48.86	0.690147
-48.76	149425	-48.76	0.123924	-48.76	-0.540436	-48.76	-0.212269	-48.76	0.685463
-48.66	14958	-48.66	0.128609	-48.66	-0.54747	-48.66	-0.209145	-48.66	0.687019
-48.56	148643	-48.56	0.123924	-48.56	-0.538879	-48.56	-0.204456	-48.56	0.685463
-48.46	148409	-48.46	0.135643	-48.46	-0.535751	-48.46	-0.184925	-48.46	0.690147
-48.36	14794	-48.36	0.123924	-48.36	-0.535751	-48.36	-0.188049	-48.36	0.694832
-48.26	14794	-48.26	0.123924	-48.26	-0.535751	-48.26	-0.181019	-48.26	0.69249
-48.16	148643	-48.16	0.123924	-48.16	-0.535751	-48.16	-0.177895	-48.16	0.683113
-48.06	148721	-48.06	0.135643	-48.06	-0.524033	-48.06	-0.173206	-48.06	0.682335
-47.96	148721	-47.96	0.135643	-47.96	-0.528717	-47.96	-0.168518	-47.96	0.665932
-47.86	148721	-47.86	0.130959	-47.86	-0.527939	-47.86	-0.177895	-47.86	0.675301
-47.76	149893	-47.76	0.128609	-47.76	-0.51622	-47.76	-0.176331	-47.76	0.662804
-47.66	14958	-47.66	0.138771	-47.66	-0.51622	-47.66	-0.185707	-47.66	0.66124
-47.56	149112	-47.56	0.131737	-47.56	-0.51622	-47.56	-0.173206	-47.56	0.655769
-47.46	148643	-47.46	0.136421	-47.46	-0.51622	-47.46	-0.166176	-47.46	0.651085
-47.36	14794	-47.36	0.15049	-47.36	-0.508408	-47.36	-0.168518	-47.36	0.651085
-47.26	14794	-47.26	0.143456	-47.26	-0.499817	-47.26	-0.161488	-47.26	0.641708
-47.16	147627	-47.16	0.155174	-47.16	-0.509186	-47.16	-0.158363	-47.16	0.636238
-47.06	14669	-47.06	0.155174	-47.06	-0.504501	-47.06	-0.156799	-47.06	0.651085
-46.96	146768	-46.96	0.155174	-46.96	-0.496689	-46.96	-0.158363	-46.96	0.651085
-46.86	146768	-46.86	0.15049	-46.86	-0.499817	-46.86	-0.156799	-46.86	0.6464
-46.76	14794	-46.76	0.151268	-46.76	-0.489655	-46.76	-0.158363	-46.76	0.651085
-46.66	147472	-46.66	0.151268	-46.66	-0.496689	-46.66	-0.156799	-46.66	0.651085
-46.56	147237	-46.56	0.151268	-46.56	-0.48497	-46.56	-0.166176	-46.56	0.651085
-46.46	146768	-46.46	0.159859	-46.46	-0.48497	-46.46	-0.161488	-46.46	0.654213
-46.36	14794	-46.36	0.158302	-46.36	-0.477158	-46.36	-0.153675	-46.36	0.655769
-46.26	14794	-46.26	0.159859	-46.26	-0.477158	-46.26	-0.146645	-46.26	0.654213
-46.16	14794	-46.16	0.155174	-46.16	-0.477158	-46.16	-0.156799	-46.16	0.655769
-46.06	148643	-46.06	0.162987	-46.06	-0.470123	-46.06	-0.153675	-46.06	0.670616
-45.96	148409	-45.96	0.158302	-45.96	-0.477158	-45.96	-0.149769	-45.96	0.67765
-45.86	14794	-45.86	0.151268	-45.86	-0.472473	-45.86	-0.146645	-45.86	0.675301
-45.76	149112	-45.76	0.162987	-45.76	-0.465439	-45.76	-0.156799	-45.76	0.67765
-45.66	149425	-45.66	0.159859	-45.66	-0.470123	-45.66	-0.146645	-45.66	0.670616
-45.56	148721	-45.56	0.162987	-45.56	-0.468567	-45.56	-0.158363	-45.56	0.665932
-45.46	148409	-45.46	0.158302	-45.46	-0.470123	-45.46	-0.148987	-45.46	0.658897
-45.36	147472	-45.36	0.159859	-45.36	-0.477158	-45.36	-0.158363	-45.36	0.655769
-45.26	1463	-45.26	0.15049	-45.26	-0.473251	-45.26	-0.148987	-45.26	0.6464
-45.16	146455	-45.16	0.143456	-45.16	-0.477158	-45.16	-0.141956	-45.16	0.655769
-45.06	145518	-45.06	0.15049	-45.06	-0.480286	-45.06	-0.146645	-45.06	0.658119
-44.96	144502	-44.96	0.140327	-44.96	-0.477936	-44.96	-0.145863	-44.96	0.651085
-44.86	144347	-44.86	0.135643	-44.86	-0.477158	-44.86	-0.137268	-44.86	0.651085
-44.76	144815	-44.76	0.130959	-44.76	-0.477158	-44.76	-0.134926	-44.76	0.6464
-44.66	144815	-44.66	0.128609	-44.66	-0.470123	-44.66	-0.141956	-44.66	0.644051
-44.56	144502	-44.56	0.143456	-44.56	-0.477158	-44.56	-0.134144	-44.56	0.643272
-44.46	143565	-44.46	0.143456	-44.46	-0.477158	-44.46	-0.125549	-44.46	0.6464
-44.36	14333	-44.36	0.143456	-44.36	-0.468567	-44.36	-0.122425	-44.36	0.634682
-44.26	142862	-44.26	0.143456	-44.26	-0.473251	-44.26	-0.127113	-44.26	0.636238
-44.16	143565	-44.16	0.143456	-44.16	-0.465439	-44.16	-0.134144	-44.16	0.631554
-44.06	142862	-44.06	0.143456	-44.06	-0.470123	-44.06	-0.127113	-44.06	0.639366
-43.96	142393	-43.96	0.143456	-43.96	-0.477158	-43.96	-0.126331	-43.96	0.631554
-43.86	14169	-43.86	0.143456	-43.86	-0.468567	-43.86	-0.117737	-43.86	0.631554
-43.76	141377	-43.76	0.143456	-43.76	-0.465439	-43.76	-0.122425	-43.76	0.634682
-43.66	140909	-43.66	0.155174	-43.66	-0.465439	-43.66	-0.119301	-43.66	0.639366
-43.56	142081	-43.56	0.162987	-43.56	-0.458405	-43.56	-0.114613	-43.56	0.647957
-43.46	141612	-43.46	0.162987	-43.46	-0.460754	-43.46	-0.106018	-43.46	0.6464
-43.36	140909	-43.36	0.162987	-43.36	-0.458405	-43.36	-0.107582	-43.36	0.6464
-43.26	14169	-43.26	0.158302	-43.26	-0.457626	-43.26	-0.106018	-43.26	0.636238
-43.16	141377	-43.16	0.151268	-43.16	-0.457626	-43.16	-0.107582	-43.16	0.634682
-43.06	140909	-43.06	0.159859	-43.06	-0.449036	-43.06	-0.102894	-43.06	0.624519
-42.96	14044	-42.96	0.155174	-42.96	-0.45372	-42.96	-0.102894	-42.96	0.631554
-42.86	139737	-42.86	0.155174	-42.86	-0.445908	-42.86	-0.0950813	-42.86	0.634682
-42.76	140128	-42.76	0.15049	-42.76	-0.438873	-42.76	-0.0833626	-42.76	0.627647
-42.66	138956	-42.66	0.151268	-42.66	-0.445908	-42.66	-0.0864868	-42.66	0.636238
-42.56	139424	-42.56	0.151268	-42.56	-0.441223	-42.56	-0.0763321	-42.56	0.626869
-42.46	138487	-42.46	0.151268	-42.46	-0.427155	-42.46	-0.0763321	-42.46	0.619835
-42.36	137784	-42.36	0.151268	-42.36	-0.426376	-42.36	-0.0786743	-42.36	0.619835
-42.26	137784	-42.26	0.159859	-42.26	-0.426376	-42.26	-0.0716438	-42.26	0.608116
-42.16	137315	-42.16	0.162987	-42.16	-0.419342	-42.16	-0.0638313	-42.16	0.61515
-42.06	136612	-42.06	0.162987	-42.06	-0.421692	-42.06	-0.0568008	-42.06	0.616707
-41.96	136612	-41.96	0.174706	-41.96	-0.414658	-41.96	-0.0560188	-41.96	0.619835
-41.86	137471	-41.86	0.174706	-41.86	-0.41153	-41.86	-0.0560188	-41.86	0.626869
-41.76	137784	-41.76	0.174706	-41.76	-0.421692	-41.76	-0.0474243	-41.76	0.624519
-41.66	138956	-41.66	0.174706	-41.66	-0.414658	-41.66	-0.0521126	-41.66	0.626869
-41.56	138487	-41.56	0.18174	-41.56	-0.414658	-41.56	-0.0403938	-41.56	0.619835
-41.46	137784	-41.46	0.182518	-41.46	-0.414658	-41.46	-0.0372696	-41.46	0.619835
-41.36	137471	-41.36	0.182518	-41.36	-0.41153	-41.36	-0.0443001	-41.36	0.624519
-41.26	138174	-41.26	0.182518	-41.26	-0.406845	-41.26	-0.0325813	-41.26	0.61515
-41.16	137706	-41.16	0.182518	-41.16	-0.409973	-41.16	-0.0278931	-41.16	0.608116
-41.06	137003	-41.06	0.182518	-41.06	-0.407623	-41.06	-0.0255508	-41.06	0.61515
-40.96	137003	-40.96	0.182518	-40.96	-0.406845	-40.96	-0.0372696	-40.96	0.612801
-40.86	137471	-40.86	0.191109	-40.86	-0.409973	-40.86	-0.0364876	-40.86	0.608116
-40.76	137003	-40.76	0.186424	-40.76	-0.402939	-40.76	-0.0278931	-40.76	0.619835
-40.66	136534	-40.66	0.194237	-40.66	-0.395126	-40.66	-0.0325813	-40.66	0.626869
-40.56	135831	-40.56	0.194237	-40.56	-0.399811	-40.56	-0.0247688	-40.56	0.616707
-40.46	135362	-40.46	0.194237	-40.46	-0.395126	-40.46	-0.0130501	-40.46	0.61515
-40.36	135831	-40.36	0.194237	-40.36	-0.395126	-40.36	-601.959	-40.36	0.604988
-40.26	135518	-40.26	0.194237	-40.26	-0.395126	-40.26	-523.758	-40.26	0.612022
-40.16	135831	-40.16	0.205956	-40.16	-0.387314	-40.16	-836.182	-40.16	0.607338
-40.06	135831	-40.06	0.205956	-40.06	-0.375595	-40.06	-133.133	-40.06	0.608116
-39.96	135362	-39.96	0.205956	-39.96	-0.38028	-39.96	-133.133	-39.96	0.608116
-39.86	134659	-39.86	0.205956	-39.86	-0.375595	-39.86	179.291	-39.86	0.619835
-39.76	134659	-39.76	0.205956	-39.76	-0.370911	-39.76	648.117	-39.76	0.624519
-39.66	134659	-39.66	0.205956	-39.66	-0.375595	-39.66	648.117	-39.66	0.626869
-39.56	135831	-39.56	0.205956	-39.56	-0.363876	-39.56	0.0111694	-39.56	0.619835
-39.46	136299	-39.46	0.213768	-39.46	-0.368561	-39.46	648.117	-39.46	0.619835
-39.36	135831	-39.36	0.216896	-39.36	-0.367783	-39.36	0.0135117	-39.36	0.626869
-39.26	135362	-39.26	0.221581	-39.26	-0.359192	-39.26	0.0181999	-39.26	0.627647
-39.16	135831	-39.16	0.218452	-39.16	-0.363876	-39.16	0.0260124	-39.16	0.624519
-39.06	135831	-39.06	0.225487	-39.06	-0.360748	-39.06	0.0228882	-39.06	0.619835
-38.96	135518	-38.96	0.225487	-38.96	-0.356064	-38.96	0.0299187	-38.96	0.626869
-38.86	135049	-38.86	0.220802	-38.86	-0.351379	-38.86	0.0330429	-38.86	0.616707
-38.76	135049	-38.76	0.221581	-38.76	-0.356064	-38.76	0.0377312	-38.76	0.61515
-38.66	134581	-38.66	0.221581	-38.66	-0.344345	-38.66	0.0377312	-38.66	0.619835
-38.56	133878	-38.56	0.233299	-38.56	-0.332626	-38.56	0.0408554	-38.56	0.619835
-38.46	134659	-38.46	0.233299	-38.46	-0.337311	-38.46	0.0424194	-38.46	0.624519
-38.36	134346	-38.36	0.233299	-38.36	-0.336533	-38.36	0.0377312	-38.36	0.626869
-38.26	133878	-38.26	0.240334	-38.26	-0.336533	-38.26	0.0455437	-38.26	0.622963
-38.16	134581	-38.16	0.241112	-38.16	-0.327942	-38.16	0.0572624	-38.16	0.624519
-38.06	133878	-38.06	0.237984	-38.06	-0.329498	-38.06	0.0525742	-38.06	0.61515
-37.96	133878	-37.96	0.233299	-37.96	-0.336533	-37.96	0.0541382	-37.96	0.624519
-37.86	134581	-37.86	0.245018	-37.86	-0.329498	-37.86	0.0572624	-37.86	0.61515
-37.76	133878	-37.76	0.245018	-37.76	-0.331848	-37.76	0.0721054	-37.76	0.619835
-37.66	133565	-37.66	0.245018	-37.66	-0.324814	-37.66	0.0650749	-37.66	0.624519
-37.56	133878	-37.56	0.245018	-37.56	-0.324814	-37.56	0.0767937	-37.56	0.626869
-37.46	133409	-37.46	0.248146	-37.46	-0.329498	-37.46	0.0736694	-37.46	0.616707
-37.36	132706	-37.36	0.241112	-37.36	-0.317001	-37.36	0.0642929	-37.36	0.61515
-37.26	132706	-37.26	0.241112	-37.26	-0.320129	-37.26	0.0650749	-37.26	0.619835
-37.16	132706	-37.16	0.249702	-37.16	-0.313095	-37.16	0.0767937	-37.16	0.622963
-37.06	132393	-37.06	0.245018	-37.06	-0.313095	-37.06	0.0814819	-37.06	0.615929
-36.96	131924	-36.96	0.245018	-36.96	-0.305283	-36.96	0.0838242	-36.96	0.624519
-36.86	132628	-36.86	0.240334	-36.86	-0.305283	-36.86	0.0885124	-36.86	0.61515
-36.76	131924	-36.76	0.233299	-36.76	-0.298248	-36.76	0.0963249	-36.76	0.616707
-36.66	132393	-36.66	0.241112	-36.66	-0.305283	-36.66	0.103355	-36.66	0.61515
-36.56	131924	-36.56	0.241112	-36.56	-0.308411	-36.56	0.0963249	-36.56	0.619835
-36.46	131456	-36.46	0.237984	-36.46	-0.305283	-36.46	0.101013	-36.46	0.619835
-36.36	130753	-36.36	0.228615	-36.36	-0.309967	-36.36	0.108044	-36.36	0.616707
-36.26	130753	-36.26	0.221581	-36.26	-0.305283	-36.26	0.111168	-36.26	0.61515
-36.16	131612	-36.16	0.233299	-36.16	-0.305283	-36.16	0.115856	-36.16	0.61515
-36.06	130675	-36.06	0.230171	-36.06	-0.309967	-36.06	0.124451	-36.06	0.608116
-35.96	129971	-35.96	0.237206	-35.96	-0.309189	-35.96	0.127575	-35.96	0.616707
-35.86	129503	-35.86	0.237206	-35.86	-0.29747	-35.86	0.134605	-35.86	0.60421
-35.76	128487	-35.76	0.232521	-35.76	-0.288879	-35.76	0.135387	-35.76	0.595619
-35.66	128018	-35.66	0.233299	-35.66	-0.285751	-35.66	0.132263	-35.66	0.597176
-35.56	128018	-35.56	0.228615	-35.56	-0.285751	-35.56	0.139294	-35.56	0.587807
-35.46	128799	-35.46	0.218452	-35.46	-0.285751	-35.46	0.134605	-35.46	0.588585
-35.36	128331	-35.36	0.225487	-35.36	-0.274033	-35.36	0.135387	-35.36	0.5839
-35.26	127315	-35.26	0.225487	-35.26	-0.270905	-35.26	0.147106	-35.26	0.580772
-35.16	128018	-35.16	0.225487	-35.16	-0.281067	-35.16	0.154919	-35.16	0.565926
-35.06	12755	-35.06	0.220802	-35.06	-0.274033	-35.06	0.161949	-35.06	0.564369
-34.96	126846	-34.96	0.213768	-34.96	-0.274033	-34.96	0.163513	-34.96	0.565926
-34.86	126534	-34.86	0.221581	-34.86	-0.270905	-34.86	0.178356	-34.86	0.556557
-34.76	126846	-34.76	0.218452	-34.76	-0.26622	-34.76	0.178356	-34.76	0.554207
-34.66	126378	-34.66	0.213768	-34.66	-0.269348	-34.66	0.18148	-34.66	0.556557
-34.56	125674	-34.56	0.209084	-34.56	-0.270905	-34.56	0.183044	-34.56	0.544838
-34.46	126846	-34.46	0.202049	-34.46	-0.26622	-34.46	0.186169	-34.46	0.546394
-34.36	126378	-34.36	0.213768	-34.36	-0.269348	-34.36	0.193199	-34.36	0.544838
-34.26	125674	-34.26	0.213768	-34.26	-0.274033	-34.26	0.193981	-34.26	0.534676
-34.16	125362	-34.16	0.21064	-34.16	-0.259186	-34.16	0.202576	-34.16	0.537025
-34.06	124893	-34.06	0.201271	-34.06	-0.270905	-34.06	0.21273	-34.06	0.526863
-33.96	124893	-33.96	0.202049	-33.96	-0.258408	-33.96	0.217419	-33.96	0.525307
-33.86	124425	-33.86	0.202049	-33.86	-0.261536	-33.86	0.225231	-33.86	0.515144
-33.76	123721	-33.76	0.209084	-33.76	-0.259186	-33.76	0.233826	-33.76	0.517494
-33.66	123409	-33.66	0.198921	-33.66	-0.26622	-33.66	0.229137	-33.66	0.513588
-33.56	124112	-33.56	0.194237	-33.56	-0.249817	-33.56	0.24398	-33.56	0.515144
-33.46	123643	-33.46	0.189552	-33.46	-0.254501	-33.46	0.248669	-33.46	0.505775
-33.36	12294	-33.36	0.182518	-33.36	-0.23497	-33.36	0.251793	-33.36	0.503426
-33.26	123721	-33.26	0.17939	-33.26	-0.220123	-33.26	0.253357	-33.26	0.505775
-33.16	123409	-33.16	0.182518	-33.16	-0.227158	-33.16	0.256481	-33.16	0.495613
-33.06	122472	-33.06	0.194237	-33.06	-0.207626	-33.06	0.263512	-33.06	0.497963
-32.96	121768	-32.96	0.189552	-32.96	-0.199036	-32.96	0.264294	-32.96	0.486244
-32.86	121455	-32.86	0.182518	-32.86	-0.188873	-32.86	0.272888	-32.86	0.483894
-32.76	12169	-32.76	0.182518	-32.76	-0.184189	-32.76	0.276012	-32.76	0.486244
-32.66	120987	-32.66	0.182518	-32.66	-0.179504	-32.66	0.283043	-32.66	0.483894
-32.56	120518	-32.56	0.191109	-32.56	-0.169342	-32.56	0.287731	-32.56	0.486244
-32.46	119502	-32.46	0.186424	-32.46	-0.156845	-32.46	0.292419	-32.46	0.476082
-32.36	119815	-32.36	0.18174	-32.36	-0.149811	-32.36	0.307262	-32.36	0.474525
-32.26	119347	-32.26	0.174706	-32.26	-0.137314	-32.26	0.314293	-32.26	0.476082
-32.16	118643	-32.16	0.174706	-32.16	-0.120911	-32.16	0.307262	-32.16	0.466713
-32.06	11833	-32.06	0.174706	-32.06	-0.110748	-32.06	0.311951	-32.06	0.471397
-31.96	117393	-31.96	0.17939	-31.96	-0.109192	-31.96	0.314293	-31.96	0.474525
-31.86	117862	-31.86	0.170021	-31.86	-0.0990295	-31.86	0.315075	-31.86	0.476082
-31.76	117549	-31.76	0.162987	-31.76	-0.0865326	-31.76	0.326794	-31.76	0.474525
-31.66	117081	-31.66	0.162987	-31.66	-0.0748138	-31.66	0.333824	-31.66	0.467491
-31.56	116612	-31.56	0.158302	-31.56	-0.0584106	-31.56	0.334606	-31.56	0.471397
-31.46	115909	-31.46	0.151268	-31.46	-0.059967	-31.46	0.331482	-31.46	0.459679
-31.36	116377	-31.36	0.162987	-31.36	-0.0521545	-31.36	0.338512	-31.36	0.464363
-31.26	115909	-31.26	0.159859	-31.26	-0.0474701	-31.26	0.341637	-31.26	0.466713
-31.16	11544	-31.16	0.155174	-31.16	-0.0310669	-31.16	0.343201	-31.16	0.456551
-31.06	114268	-31.06	0.162987	-31.06	-0.0240326	-31.06	0.346325	-31.06	0.447182
-30.96	113252	-30.96	0.158302	-30.96	-0.0162201	-30.96	0.353355	-30.96	0.443275
-30.86	112784	-30.86	0.151268	-30.86	-137.329	-30.86	0.358044	-30.86	0.444832
-30.76	112315	-30.76	0.151268	-30.76	0.0111237	-30.76	0.377575	-30.76	0.451866
-30.66	112471	-30.66	0.14814	-30.66	0.0197144	-30.66	0.374451	-30.66	0.454994
-30.56	112003	-30.56	0.143456	-30.56	0.0267487	-30.56	0.377575	-30.56	0.444832
-30.46	112003	-30.46	0.143456	-30.46	0.0462799	-30.46	0.377575	-30.46	0.451866
-30.36	111534	-30.36	0.143456	-30.36	0.049408	-30.36	0.384605	-30.36	0.447182
-30.26	110831	-30.26	0.138771	-30.26	0.0509644	-30.26	0.377575	-30.26	0.44796
-30.16	110518	-30.16	0.143456	-30.16	0.0540924	-30.16	0.372887	-30.16	0.456551
-30.06	109581	-30.06	0.143456	-30.06	0.0689392	-30.06	0.382263	-30.06	0.447182
-29.96	110049	-29.96	0.143456	-29.96	0.0736237	-29.96	0.377575	-29.96	0.443275
-29.86	109581	-29.86	0.143456	-29.86	0.0931549	-29.86	0.372887	-29.86	0.433113
-29.76	109659	-29.76	0.140327	-29.76	0.0900269	-29.76	0.365856	-29.76	0.435463
-29.66	109346	-29.66	0.135643	-29.66	0.0923767	-29.66	0.362732	-29.66	0.433113
-29.56	108878	-29.56	0.143456	-29.56	0.0931549	-29.56	0.358044	-29.56	0.440147
-29.46	108878	-29.46	0.138771	-29.46	0.104874	-29.46	0.365856	-29.46	0.435463
-29.36	108409	-29.36	0.131737	-29.36	0.104874	-29.36	0.377575	-29.36	0.440147
-29.26	107393	-29.26	0.140327	-29.26	0.112686	-29.26	0.372887	-29.26	0.444832
-29.16	108096	-29.16	0.138771	-29.16	0.11972	-29.16	0.362732	-29.16	0.440147
-29.06	107628	-29.06	0.140327	-29.06	0.112686	-29.06	0.358044	-29.06	0.435463
-28.96	106612	-28.96	0.143456	-28.96	0.121277	-28.96	0.365074	-28.96	0.440147
-28.86	106456	-28.86	0.138771	-28.86	0.116592	-28.86	0.358044	-28.86	0.437019
-28.76	105753	-28.76	0.143456	-28.76	0.124405	-28.76	0.354919	-28.76	0.440147
-28.66	105753	-28.66	0.143456	-28.66	0.11972	-28.66	0.345543	-28.66	0.447182
-28.56	10544	-28.56	0.143456	-28.56	0.109558	-28.56	0.333824	-28.56	0.440147
-28.46	104503	-28.46	0.15049	-28.46	0.11972	-28.46	0.331482	-28.46	0.44796
-28.36	104971	-28.36	0.143456	-28.36	0.112686	-28.36	0.326794	-28.36	0.454994
-28.26	104503	-28.26	0.143456	-28.26	0.124405	-28.26	0.322105	-28.26	0.444832
-28.16	103799	-28.16	0.143456	-28.16	0.121277	-28.16	0.311951	-28.16	0.451866
-28.06	103487	-28.06	0.151268	-28.06	0.11972	-28.06	0.307262	-28.06	0.451866
-27.96	103799	-27.96	0.151268	-27.96	0.124405	-27.96	0.318981	-27.96	0.454994
-27.86	103799	-27.86	0.14814	-27.86	0.121277	-27.86	0.326794	-27.86	0.444832
-27.76	104503	-27.76	0.143456	-27.76	0.124405	-27.76	0.322105	-27.76	0.451866
-27.66	103487	-27.66	0.143456	-27.66	0.11972	-27.66	0.315075	-27.66	0.454994
-27.56	103018	-27.56	0.143456	-27.56	0.124405	-27.56	0.315075	-27.56	0.444832
-27.46	103018	-27.46	0.15049	-27.46	0.11972	-27.46	0.311951	-27.46	0.451866
-27.36	10255	-27.36	0.143456	-27.36	0.121277	-27.36	0.307262	-27.36	0.447182
-27.26	101846	-27.26	0.143456	-27.26	0.124405	-27.26	0.302574	-27.26	0.44796
-27.16	101534	-27.16	0.14814	-27.16	0.136124	-27.16	0.292419	-27.16	0.444832
-27.06	101065	-27.06	0.143456	-27.06	0.136124	-27.06	0.283043	-27.06	0.447182
-26.96	101378	-26.96	0.143456	-26.96	0.143936	-26.96	0.287731	-26.96	0.435463
-26.86	100674	-26.86	0.143456	-26.86	0.15097	-26.86	0.287731	-26.86	0.436241
-26.76	101846	-26.76	0.143456	-26.76	0.143936	-26.76	0.287731	-26.76	0.444832
-26.66	101534	-26.66	0.15049	-26.66	0.140808	-26.66	0.283043	-26.66	0.440147
-26.56	100597	-26.56	0.143456	-26.56	0.143936	-26.56	0.272888	-26.56	0.435463
-26.46	101065	-26.46	0.143456	-26.46	0.155655	-26.46	0.2682	-26.46	0.440147
-26.36	101065	-26.36	0.143456	-26.36	0.15097	-26.36	0.2682	-26.36	0.444832
-26.26	101378	-26.26	0.140327	-26.26	0.151749	-26.26	0.263512	-26.26	0.440147
-26.16	100362	-26.16	0.143456	-26.16	0.151749	-26.16	0.256481	-26.16	0.435463
-26.06	0.998932	-26.06	0.155174	-26.06	0.160339	-26.06	0.256481	-26.06	0.440147
-25.96	0.998932	-25.96	0.155174	-25.96	0.155655	-25.96	0.253357	-25.96	0.44796
-25.86	0.994247	-25.86	0.155174	-25.86	0.155655	-25.86	0.248669	-25.86	0.44796
-25.76	0.984085	-25.76	0.155174	-25.76	0.15097	-25.76	0.248669	-25.76	0.456551
-25.66	0.991119	-25.66	0.15049	-25.66	0.155655	-25.66	0.24398	-25.66	0.447182
-25.56	0.991119	-25.56	0.143456	-25.56	0.15097	-25.56	0.23695	-25.56	0.44796
-25.46	0.986435	-25.46	0.143456	-25.46	0.151749	-25.46	0.23695	-25.46	0.459679
-25.36	0.979401	-25.36	0.143456	-25.36	0.151749	-25.36	0.233826	-25.36	0.454994
-25.26	0.987213	-25.26	0.155174	-25.26	0.151749	-25.26	0.224449	-25.26	0.452644
-25.16	0.984085	-25.16	0.15049	-25.16	0.160339	-25.16	0.217419	-25.16	0.459679
-25.06	0.979401	-25.06	0.143456	-25.06	0.155655	-25.06	0.21273	-25.06	0.454994
-24.96	0.991119	-24.96	0.143456	-24.96	0.163467	-24.96	0.210388	-24.96	0.456551
-24.86	0.991119	-24.86	0.143456	-24.86	0.158783	-24.86	0.2057	-24.86	0.459679
-24.76	0.986435	-24.76	0.143456	-24.76	0.148621	-24.76	0.201012	-24.76	0.459679
-24.66	0.979401	-24.66	0.143456	-24.66	0.143936	-24.66	0.190857	-24.66	0.47921
-24.56	0.974716	-24.56	0.14814	-24.56	0.143936	-24.56	0.197887	-24.56	0.474525
-24.46	0.967682	-24.46	0.143456	-24.46	0.15097	-24.46	0.193199	-24.46	0.464363
-24.36	0.972366	-24.36	0.143456	-24.36	0.143936	-24.36	0.186169	-24.36	0.471397
-24.26	0.979401	-24.26	0.155174	-24.26	0.151749	-24.26	0.183044	-24.26	0.474525
-24.16	0.967682	-24.16	0.155174	-24.16	0.148621	-24.16	0.173668	-24.16	0.47921
-24.06	0.979401	-24.06	0.15049	-24.06	0.155655	-24.06	0.166637	-24.06	0.471397
-23.96	0.974716	-23.96	0.143456	-23.96	0.15097	-23.96	0.171326	-23.96	0.471397
-23.86	0.967682	-23.86	0.143456	-23.86	0.143936	-23.86	0.161949	-23.86	0.474525
-23.76	0.964554	-23.76	0.143456	-23.76	0.143936	-23.76	0.154919	-23.76	0.464363
-23.66	0.967682	-23.66	0.143456	-23.66	0.152527	-23.66	0.154919	-23.66	0.466713
-23.56	0.962997	-23.56	0.143456	-23.56	0.143158	-23.56	0.166637	-23.56	0.464363
-23.46	0.955963	-23.46	0.14814	-23.46	0.136124	-23.46	0.166637	-23.46	0.454994
-23.36	0.964554	-23.36	0.143456	-23.36	0.136124	-23.36	0.161949	-23.36	0.459679
-23.26	0.959869	-23.26	0.143456	-23.26	0.139252	-23.26	0.163513	-23.26	0.456551
-23.16	0.955185	-23.16	0.143456	-23.16	0.129089	-23.16	0.158825	-23.16	0.447182
-23.06	0.956741	-23.06	0.138771	-23.06	0.136124	-23.06	0.154137	-23.06	0.444832
-22.96	0.952057	-22.96	0.131737	-22.96	0.136124	-22.96	0.151794	-22.96	0.435463
-22.86	0.955185	-22.86	0.131737	-22.86	0.139252	-22.86	0.147106	-22.86	0.440147
-22.76	0.943466	-22.76	0.131737	-22.76	0.129089	-22.76	0.142418	-22.76	0.435463
-22.66	0.933304	-22.66	0.128609	-22.66	0.124405	-22.66	0.147106	-22.66	0.433113
-22.56	0.940338	-22.56	0.135643	-22.56	0.124405	-22.56	0.143982	-22.56	0.428429
-22.46	0.940338	-22.46	0.130959	-22.46	0.131439	-22.46	0.142418	-22.46	0.435463
-22.36	0.935654	-22.36	0.123924	-22.36	0.121277	-22.36	0.135387	-22.36	0.425301
-22.26	0.936432	-22.26	0.123924	-22.26	0.116592	-22.26	0.132263	-22.26	0.42765
-22.16	0.933304	-22.16	0.120796	-22.16	0.111908	-22.16	0.127575	-22.16	0.428429
-22.06	0.940338	-22.06	0.116112	-22.06	0.109558	-22.06	0.122887	-22.06	0.420616
-21.96	0.935654	-21.96	0.123924	-21.96	0.100189	-21.96	0.115856	-21.96	0.420616
-21.86	0.928619	-21.86	0.123924	-21.86	0.0884705	-21.86	0.108044	-21.86	0.415932
-21.76	0.928619	-21.76	0.130959	-21.76	0.0900269	-21.76	0.108044	-21.76	0.413582
-21.66	0.933304	-21.66	0.123924	-21.66	0.080658	-21.66	0.100231	-21.66	0.404213
-21.56	0.940338	-21.56	0.123924	-21.56	0.0704956	-21.56	0.0963249	-21.56	0.394051
-21.46	0.935654	-21.46	0.127052	-21.46	0.0689392	-21.46	0.0916367	-21.46	0.3964
-21.36	0.928619	-21.36	0.120018	-21.36	0.0587769	-21.36	0.0932007	-21.36	0.386238
-21.26	0.925491	-21.26	0.11689	-21.26	0.0611267	-21.26	0.0838242	-21.26	0.376869
-21.16	0.927841	-21.16	0.112206	-21.16	0.049408	-21.16	0.0721054	-21.16	0.374519
-21.06	0.920807	-21.06	0.116112	-21.06	0.0392456	-21.06	0.0736694	-21.06	0.376869
-20.96	0.923935	-20.96	0.104393	-20.96	0.0345612	-20.96	0.0767937	-20.96	0.369835
-20.86	0.913773	-20.86	0.116112	-20.86	0.0267487	-20.86	0.0721054	-20.86	0.358116
-20.76	0.909088	-20.76	0.116112	-20.76	0.0267487	-20.76	0.0767937	-20.76	0.362022
-20.66	0.916122	-20.66	0.11924	-20.66	0.0220642	-20.66	0.0814819	-20.66	0.345619
-20.56	0.909088	-20.56	0.112206	-20.56	0.0150299	-20.56	0.0721054	-20.56	0.342491
-20.46	0.913773	-20.46	0.109077	-20.46	0.0197144	-20.46	0.0650749	-20.46	0.330772
-20.36	0.904404	-20.36	0.0997086	-20.36	0.0103455	-20.36	0.0619507	-20.36	0.314369
-20.26	0.909088	-20.26	0.0926743	-20.26	331.116	-20.26	0.0525742	-20.26	0.315926
-20.16	0.90596	-20.16	0.0895462	-20.16	0.0119019	-20.16	0.0455437	-20.16	0.311241
-20.06	0.904404	-20.06	0.0848618	-20.06	253.296	-20.06	0.0494499	-20.06	0.29171
-19.96	0.892685	-19.96	0.0848618	-19.96	-137.329	-19.96	0.0408554	-19.96	0.287025
-19.86	0.882523	-19.86	0.0918961	-19.86	-0.0115356	-19.86	0.0424194	-19.86	0.283119
-19.76	0.877838	-19.76	0.0848618	-19.76	-450.134	-19.76	0.0377312	-19.76	0.272957
-19.66	0.873154	-19.66	0.0926743	-19.66	-0.0123138	-19.66	0.0377312	-19.66	0.275307
-19.56	0.877838	-19.56	0.0926743	-19.56	-0.0209045	-19.56	0.0213242	-19.56	0.265144
-19.46	0.87471	-19.46	0.0997086	-19.46	-0.0310669	-19.46	0.0228882	-19.46	0.255775
-19.36	0.870026	-19.36	0.0926743	-19.36	-0.028717	-19.36	0.0252304	-19.36	0.257332
-19.26	0.865341	-19.26	0.0895462	-19.26	-0.0357513	-19.26	0.0181999	-19.26	0.247963
-19.16	0.855179	-19.16	0.0801773	-19.16	-0.0521545	-19.16	648.117	-19.16	0.237801
-19.06	0.84581	-19.06	0.0778275	-19.06	-0.0505981	-19.06	-133.133	-19.06	0.228432
-18.96	0.84346	-18.96	0.0684586	-18.96	-0.0513763	-18.96	-601.959	-18.96	0.22921
-18.86	0.834091	-18.86	0.073143	-18.86	-0.0552826	-18.86	-836.182	-18.86	0.224525
-18.76	0.834091	-18.76	0.0653305	-18.76	-0.059967	-18.76	-0.0130501	-18.76	0.214363
-18.66	0.823929	-18.66	0.0457993	-18.66	-0.0584106	-18.66	-601.959	-18.66	0.216713
-18.56	0.81456	-18.56	0.0411148	-18.56	-0.059967	-18.56	-0.0130501	-18.56	0.206551
-18.46	0.804398	-18.46	0.038765	-18.46	-0.0670013	-18.46	335.693	-18.46	0.204994
-18.36	0.795029	-18.36	0.0293961	-18.36	-0.059967	-18.36	-601.959	-18.36	0.190147
-18.26	0.784866	-18.26	0.0223618	-18.26	-0.0701294	-18.26	-992.584	-18.26	0.178429
-18.16	0.775497	-18.16	0.0309525	-18.16	-0.0748138	-18.16	-836.182	-18.16	0.182335
-18.06	0.768463	-18.06	0.0215836	-18.06	-0.0716858	-18.06	-0.0177383	-18.06	0.165932
-17.96	0.765335	-17.96	986.481	-17.96	-0.0818481	-17.96	-836.182	-17.96	0.175301
-17.86	0.755966	-17.86	0.010643	-17.86	-0.0748138	-17.86	-0.0177383	-17.86	0.162804
-17.76	0.748932	-17.76	751.495	-17.76	-0.0748138	-17.76	-0.0130501	-17.76	0.1464
-17.66	0.744247	-17.66	283.051	-17.66	-0.0794983	-17.66	-0.0161743	-17.66	0.139366
-17.56	0.734085	-17.56	283.051	-17.56	-0.0896606	-17.56	-0.0177383	-17.56	0.134682
-17.46	0.724716	-17.46	283.051	-17.46	-0.0990295	-17.46	-0.0325813	-17.46	0.124519
-17.36	0.702835	-17.36	0.0145493	-17.36	-0.0943451	-17.36	-0.0325813	-17.36	0.126869
-17.26	0.698151	-17.26	986.481	-17.26	-0.0974731	-17.26	-0.0372696	-17.26	0.116707
-17.16	0.685654	-17.16	-29.7546	-17.16	-0.0990295	-17.16	-0.0364876	-17.16	0.107338
-17.06	0.678619	-17.06	-498.199	-17.06	-0.106064	-17.06	-0.0278931	-17.06	0.104988
-16.96	0.675491	-16.96	283.051	-16.96	-0.106064	-16.96	-0.0372696	-16.96	0.100304
-16.86	0.666122	-16.86	283.051	-16.86	-0.106064	-16.86	-0.0357056	-16.86	0.0956192
-16.76	0.659088	-16.76	0.0145493	-16.76	-0.0943451	-16.76	-0.0325813	-16.76	0.0854568
-16.66	0.642685	-16.66	0.0145493	-16.66	-0.091217	-16.66	-0.0255508	-16.66	0.0878067
-16.56	0.632523	-16.56	0.0145493	-16.56	-0.101379	-16.56	-0.0325813	-16.56	0.0839005
-16.46	0.627838	-16.46	0.0215836	-16.46	-0.106064	-16.46	-0.0278931	-16.46	0.0768661
-16.36	0.620026	-16.36	0.0145493	-16.36	-0.0990295	-16.36	-0.0372696	-16.36	0.0854568
-16.26	0.615341	-16.26	0.0192337	-16.26	-0.109192	-16.26	-0.0403938	-16.26	0.0885849
-16.16	0.59346	-16.16	0.0145493	-16.16	-0.106064	-16.16	-0.0489883	-16.16	0.0839005
-16.06	0.580963	-16.06	986.481	-16.06	-0.0943451	-16.06	-0.0474243	-16.06	0.0854568
-15.96	0.569244	-15.96	-29.7546	-15.96	-0.0990295	-15.96	-0.0568008	-15.96	0.0885849
-15.86	0.545029	-15.86	-498.199	-15.86	-0.106064	-15.86	-0.0591431	-15.86	0.100304
-15.76	0.534866	-15.76	673.676	-15.76	-0.117783	-15.76	-0.0568008	-15.76	0.0956192
-15.66	0.530182	-15.66	205.231	-15.66	-0.106064	-15.66	-0.0669556	-15.66	0.0885849
-15.56	0.505966	-15.56	-498.199	-15.56	-0.109192	-15.56	-0.0646133	-15.56	0.0924911
-15.46	0.498932	-15.46	283.051	-15.46	-0.102158	-15.46	-0.0638313	-15.46	0.0807724
-15.36	0.484085	-15.36	283.051	-15.36	-0.0990295	-15.36	-0.0568008	-15.36	0.0776443
-15.26	0.455185	-15.26	283.051	-15.26	-0.106064	-15.26	-0.0591431	-15.26	0.076088
-15.16	0.428619	-15.16	-185.394	-15.16	-0.0943451	-15.16	-0.0521126	-15.16	0.0690536
-15.06	0.404404	-15.06	-0.0120163	-15.06	-0.0990295	-15.06	-0.0372696	-15.06	0.076088
-14.96	0.37471	-14.96	-966.644	-14.96	-0.101379	-14.96	-0.0364876	-14.96	0.0737381
-14.86	0.350494	-14.86	-0.0167007	-14.86	-0.0943451	-14.86	-0.0364876	-14.86	0.0643692
-14.76	0.326279	-14.76	-0.0198288	-14.76	-0.0990295	-14.76	-0.0247688	-14.76	0.0542068
-14.66	0.287994	-14.66	-0.0167007	-14.66	-0.109192	-14.66	-0.0247688	-14.66	0.044838
-14.56	0.253616	-14.56	-0.0213852	-14.56	-0.118561	-14.56	-0.0278931	-14.56	0.0495224
-14.46	0.229401	-14.46	-0.0167007	-14.46	-0.117783	-14.46	-0.0208626	-14.46	0.0463943
-14.36	0.193466	-14.36	-0.0167007	-14.36	-0.117783	-14.36	-0.0130501	-14.36	0.044838
-14.26	0.175491	-14.26	-0.0120163	-14.26	-0.117783	-14.26	-0.0177383	-14.26	0.044838
-14.16	0.154404	-14.16	-498.199	-14.16	-0.106064	-14.16	-0.0130501	-14.16	0.0346756
-14.06	0.12471	-14.06	283.051	-14.06	-0.113098	-14.06	-0.0130501	-14.06	0.0417099
-13.96	0.100494	-13.96	-498.199	-13.96	-0.0990295	-13.96	-0.0208626	-13.96	0.0495224
-13.86	0.0762787	-13.86	-498.199	-13.86	-0.106064	-13.86	-0.0247688	-13.86	0.044838
-13.76	0.0692444	-13.76	-498.199	-13.76	-0.0982513	-13.76	-0.0161743	-13.76	0.0495224
-13.66	0.0497131	-13.66	283.051	-13.66	-0.0865326	-13.66	-0.0208626	-13.66	0.0542068
-13.56	0.0333099	-13.56	-498.199	-13.56	-0.0865326	-13.56	-0.0177383	-13.56	0.0495224
-13.46	0.0262756	-13.46	-498.199	-13.46	-0.0701294	-13.46	-0.0294571	-13.46	0.0612411
-13.36	0.0184631	-13.36	283.051	-13.36	-0.0748138	-13.36	-0.0364876	-13.36	0.0643692
-13.26	0.0153351	-13.26	283.051	-13.26	-0.0677795	-13.26	-0.0247688	-13.26	0.0542068
-13.16	0.0106506	-13.16	-498.199	-13.16	-0.0670013	-13.16	-0.0278931	-13.16	0.0612411
-13.06	-106.812	-13.06	-498.199	-13.06	-0.0552826	-13.06	-0.0325813	-13.06	0.0565567
-12.96	596.619	-12.96	-498.199	-12.96	-0.0521545	-12.96	-0.0325813	-12.96	0.0573349
-12.86	-106.812	-12.86	-498.199	-12.86	-0.0505981	-12.86	-0.0208626	-12.86	0.0573349
-12.76	361.633	-12.76	-498.199	-12.76	-0.0435638	-12.76	-0.0130501	-12.76	0.0690536
-12.66	0.0106506	-12.66	283.051	-12.66	-0.0404358	-12.66	-0.0177383	-12.66	0.0690536
-12.56	0.0254974	-12.56	-185.394	-12.56	-0.0357513	-12.56	-0.0130501	-12.56	0.0659256
-12.46	0.0262756	-12.46	283.051	-12.46	-0.0310669	-12.46	-0.0130501	-12.46	0.0612411
-12.36	0.0379944	-12.36	283.051	-12.36	-0.0240326	-12.36	-836.182	-12.36	0.0682755
-12.26	0.0348663	-12.26	283.051	-12.26	-0.0162201	-12.26	-0.0130501	-12.26	0.0565567
-12.16	0.0301819	-12.16	-29.7546	-12.16	-450.134	-12.16	-133.133	-12.16	0.0573349
-12.06	0.0372162	-12.06	-498.199	-12.06	-450.134	-12.06	179.291	-12.06	0.0542068
-11.96	0.0184631	-11.96	-498.199	-11.96	-137.329	-11.96	-523.758	-11.96	0.0612411
-11.86	0.0254974	-11.86	-498.199	-11.86	-840.759	-11.86	335.693	-11.86	0.0565567
-11.76	0.0184631	-11.76	205.231	-11.76	18.3105	-11.76	648.117	-11.76	0.0573349
-11.66	0.0262756	-11.66	-498.199	-11.66	-450.134	-11.66	179.291	-11.66	0.0542068
-11.56	0.0231476	-11.56	283.051	-11.56	-918.579	-11.56	-523.758	-11.56	0.0612411
-11.46	0.0301819	-11.46	283.051	-11.46	-450.134	-11.46	648.117	-11.46	0.0612411
-11.36	0.0301819	-11.36	283.051	-11.36	-762.939	-11.36	648.117	-11.36	0.0565567
-11.26	0.0379944	-11.26	283.051	-11.26	-450.134	-11.26	335.693	-11.26	0.0495224
-11.16	0.0333099	-11.16	283.051	-11.16	-918.579	-11.16	0.0103874	-11.16	0.0463943
-11.06	0.0348663	-11.06	0.0145493	-11.06	-450.134	-11.06	569.916	-11.06	0.044838
-10.96	0.0301819	-10.96	986.481	-10.96	331.116	-10.96	-133.133	-10.96	0.0378036
-10.86	0.0301819	-10.86	283.051	-10.86	331.116	-10.86	648.117	-10.86	0.0463943
-10.76	0.0254974	-10.76	283.051	-10.76	-137.329	-10.76	648.117	-10.76	0.0370255
-10.66	0.0184631	-10.66	283.051	-10.66	331.116	-10.66	0.0181999	-10.66	0.0378036
-10.56	0.0184631	-10.56	283.051	-10.56	0.0111237	-10.56	0.0135117	-10.56	0.0331192
-10.46	0.0184631	-10.46	-29.7546	-10.46	799.561	-10.46	0.0142937	-10.46	0.0260849
-10.36	0.0184631	-10.36	283.051	-10.36	331.116	-10.36	0.0111694	-10.36	0.0229568
-10.26	0.0184631	-10.26	283.051	-10.26	0.0150299	-10.26	648.117	-10.26	0.0299911
-10.16	674.438	-10.16	283.051	-10.16	0.0103455	-10.16	179.291	-10.16	0.0253067
-10.06	361.633	-10.06	283.051	-10.06	331.116	-10.06	648.117	-10.06	0.0151443
-9.96	-106.812	-9.96	-185.394	-9.96	18.3105	-9.96	648.117	-9.96	0.0104599
-9.86	-106.812	-9.86	-42.038	-9.86	331.116	-9.86	335.693	-9.86	0.0221786
-9.76	-106.812	-9.76	283.051	-9.76	0.0150299	-9.76	648.117	-9.76	0.0253067
-9.66	-575.256	-9.66	283.051	-9.66	0.0150299	-9.66	648.117	-9.66	0.0151443
-9.56	-0.0127869	-9.56	283.051	-9.56	0.0220642	-9.56	0.0181999	-9.56	0.0104599
-9.46	-0.0127869	-9.46	283.051	-9.46	0.0228424	-9.46	0.0135117	-9.46	577.545
-9.36	-0.0127869	-9.36	283.051	-9.36	0.0228424	-9.36	0.0142937	-9.36	-125.885
-9.26	-0.0205994	-9.26	283.051	-9.26	0.0228424	-9.26	0.0111694	-9.26	577.545
-9.16	-0.0205994	-9.16	283.051	-9.16	0.0228424	-9.16	648.117	-9.16	-43.869
-9.06	-0.0323181	-9.06	283.051	-9.06	0.0314331	-9.06	0.0135117	-9.06	-907.135
-8.96	-0.0323181	-8.96	283.051	-8.96	0.0345612	-8.96	648.117	-8.96	-59.433
-8.86	-0.0323181	-8.86	283.051	-8.86	0.0345612	-8.86	0.0181999	-8.86	-0.0161057
-8.76	-0.0354462	-8.76	283.051	-8.76	0.0462799	-8.76	0.0181999	-8.76	-0.0207901
-8.66	-0.0401306	-8.66	283.051	-8.66	0.0415955	-8.66	0.0181999	-8.66	-0.0137558
-8.56	-0.0479431	-8.56	-185.394	-8.56	0.0345612	-8.56	0.0213242	-8.56	-0.0239182
-8.46	-0.0479431	-8.46	-888.824	-8.46	0.0345612	-8.46	0.0111694	-8.46	-0.0254745
-8.36	-0.0596619	-8.36	-888.824	-8.36	0.0423737	-8.36	648.117	-8.36	-0.0325089
-8.26	-0.0713806	-8.26	-888.824	-8.26	0.0423737	-8.26	648.117	-8.26	-0.0356369
-8.16	-0.0713806	-8.16	-888.824	-8.16	0.0392456	-8.16	0.0181999	-8.16	-0.0450058
-8.06	-0.0838776	-8.06	-42.038	-8.06	0.0345612	-8.06	0.0135117	-8.06	-0.0450058
-7.96	-0.0862274	-7.96	-185.394	-7.96	0.0462799	-7.96	648.117	-7.96	-0.0520401
-7.86	-0.0791931	-7.86	-888.824	-7.86	0.0415955	-7.86	335.693	-7.86	-0.0551682
-7.76	-0.0791931	-7.76	283.051	-7.76	0.0345612	-7.76	960.541	-7.76	-0.0481339
-7.66	-0.0838776	-7.66	283.051	-7.66	0.0345612	-7.66	0.0111694	-7.66	-0.0528183
-7.56	-0.0909119	-7.56	-888.824	-7.56	0.0462799	-7.56	0.0181999	-7.56	-0.0520401
-7.46	-0.0909119	-7.46	-888.824	-7.46	0.049408	-7.46	0.0135117	-7.46	-0.0551682
-7.36	-0.0909119	-7.36	283.051	-7.36	0.0423737	-7.36	648.117	-7.36	-0.064537
-7.26	-0.0909119	-7.26	283.051	-7.26	0.0423737	-7.26	335.693	-7.26	-0.0629807
-7.16	-0.0909119	-7.16	-29.7546	-7.16	0.0392456	-7.16	648.117	-7.16	-0.0598526
-7.06	-0.0909119	-7.06	-498.199	-7.06	0.0345612	-7.06	179.291	-7.06	-0.0528183
-6.96	-0.0909119	-6.96	-498.199	-6.96	0.0462799	-6.96	648.117	-6.96	-0.0629807
-6.86	-0.102631	-6.86	-498.199	-6.86	0.0462799	-6.86	648.117	-6.86	-0.0676651
-6.76	-0.102631	-6.76	595.856	-6.76	0.0540924	-6.76	648.117	-6.76	-0.064537
-6.66	-0.102631	-6.66	751.495	-6.66	0.0540924	-6.66	335.693	-6.66	-0.0715714
-6.56	-0.102631	-6.56	595.856	-6.56	0.0611267	-6.56	0.0103874	-6.56	-0.064537
-6.46	-0.0909119	-6.46	751.495	-6.46	0.0509644	-6.46	0.0103874	-6.46	-0.0746994
-6.36	-0.0909119	-6.36	0.0145493	-6.36	0.0462799	-6.36	0.0135117	-6.36	-0.0840683
-6.26	-0.0909119	-6.26	0.0145493	-6.26	0.0540924	-6.26	648.117	-6.26	-0.0832901
-6.16	-0.0909119	-6.16	0.0145493	-6.16	0.049408	-6.16	648.117	-6.16	-0.0746994
-6.06	-0.0909119	-6.06	986.481	-6.06	0.0540924	-6.06	0.0135117	-6.06	-0.0840683
-5.96	-0.102631	-5.96	283.051	-5.96	0.0540924	-5.96	648.117	-5.96	-0.0825119
-5.86	-0.102631	-5.86	283.051	-5.86	0.0619049	-5.86	0.0142937	-5.86	-0.0918808
-5.76	-0.0909119	-5.76	283.051	-5.76	0.0587769	-5.76	0.0142937	-5.76	-0.0911026
-5.66	-0.0909119	-5.66	751.495	-5.66	0.0540924	-5.66	0.0111694	-5.66	-0.095787
-5.56	-0.0909119	-5.56	986.481	-5.56	0.0658112	-5.56	648.117	-5.56	-0.0942307
-5.46	-0.0909119	-5.46	0.010643	-5.46	0.0658112	-5.46	648.117	-5.46	-0.0989151
-5.36	-0.0909119	-5.36	0.010643	-5.36	0.0658112	-5.36	0.0181999	-5.36	-0.095787
-5.26	-0.0955963	-5.26	0.010643	-5.26	0.0728455	-5.26	0.0135117	-5.26	-0.102821
-5.16	-0.102631	-5.16	0.010643	-5.16	0.0658112	-5.16	335.693	-5.16	-0.0942307
-5.06	-0.105759	-5.06	0.010643	-5.06	0.0736237	-5.06	-133.133	-5.06	-0.0989151
-4.96	-0.110443	-4.96	751.495	-4.96	0.0736237	-4.96	-133.133	-4.96	-0.1036
-4.86	-0.102631	-4.86	283.051	-4.86	0.0689392	-4.86	648.117	-4.86	-0.110634
-4.76	-0.102631	-4.76	986.481	-4.76	0.0704956	-4.76	179.291	-4.76	-0.105949
-4.66	-0.115128	-4.66	283.051	-4.66	0.0658112	-4.66	648.117	-4.66	-0.115318
-4.56	-0.114349	-4.56	283.051	-4.56	0.0689392	-4.56	648.117	-4.56	-0.110634
-4.46	-0.122162	-4.46	751.495	-4.46	0.0619049	-4.46	648.117	-4.46	-0.118446
-4.36	-0.12529	-4.36	986.481	-4.36	0.0587769	-4.36	335.693	-4.36	-0.122353
-4.26	-0.129974	-4.26	283.051	-4.26	0.0658112	-4.26	-133.133	-4.26	-0.115318
-4.16	-0.129974	-4.16	283.051	-4.16	0.0611267	-4.16	-601.959	-4.16	-0.113762
-4.06	-0.141693	-4.06	-29.7546	-4.06	0.0540924	-4.06	-523.758	-4.06	-0.118446
-3.96	-0.134659	-3.96	-498.199	-3.96	0.0509644	-3.96	-836.182	-3.96	-0.118446
-3.86	-0.141693	-3.86	-966.644	-3.86	0.0415955	-3.86	-601.959	-3.86	-0.123131
-3.76	-0.144821	-3.76	-0.0284195	-3.76	0.0314331	-3.76	-0.0130501	-3.76	-0.125481
-3.66	-0.149506	-3.66	-0.0284195	-3.66	0.0220642	-3.66	-0.0294571	-3.66	-0.130165
-3.56	-0.149506	-3.56	-0.0284195	-3.56	0.0150299	-3.56	-0.0278931	-3.56	-0.13485
-3.46	-0.161224	-3.46	-0.0284195	-3.46	0.0103455	-3.46	-0.0325813	-3.46	-0.145012
-3.36	-0.161224	-3.36	-0.0331039	-3.36	0.0111237	-3.36	-0.0443001	-3.36	-0.154381
-3.26	-0.158096	-3.26	-0.0401382	-3.26	799.561	-3.26	-0.0489883	-3.26	-0.161415
-3.16	-0.153412	-3.16	-0.0401382	-3.16	0.0150299	-3.16	-0.0560188	-3.16	-0.164543
-3.06	-0.15654	-3.06	-0.0432663	-3.06	0.018158	-3.06	-0.0474243	-3.06	-0.157509
-2.96	-0.149506	-2.96	-0.0479507	-2.96	799.561	-2.96	-0.0521126	-2.96	-0.162193
-2.86	-0.141693	-2.86	-0.0479507	-2.86	-918.579	-2.86	-0.0403938	-2.86	-0.17704
-2.76	-0.129974	-2.76	-0.0409164	-2.76	-840.759	-2.76	-0.0372696	-2.76	-0.180946
-2.66	-0.134659	-2.66	-0.0479507	-2.66	-0.0115356	-2.66	-0.0443001	-2.66	-0.188759
-2.56	-0.141693	-2.56	-0.0510788	-2.56	-918.579	-2.56	-0.0443001	-2.56	-0.193443
-2.46	-0.141693	-2.46	-0.0557632	-2.46	-0.0162201	-2.46	-0.0521126	-2.46	-0.200478
-2.36	-0.141693	-2.36	-0.0557632	-2.36	-0.0240326	-2.36	-0.0685196	-2.36	-0.20829
-2.26	-0.141693	-2.26	-0.0440445	-2.26	-0.0240326	-2.26	-0.0786743	-2.26	-0.227821
-2.16	-0.144821	-2.16	-0.0604477	-2.16	-0.0435638	-2.16	-0.0911751	-2.16	-0.247353
-2.06	-0.15419	-2.06	-0.07061	-2.06	-0.0435638	-2.06	-0.0911751	-2.06	-0.263756
-1.96	-0.161224	-1.96	-0.0752945	-1.96	-0.0560608	-1.96	-0.0989876	-1.96	-0.278603
-1.86	-0.165909	-1.86	-0.0752945	-1.86	-0.0865326	-1.86	-0.107582	-1.86	-0.298134
-1.76	-0.176071	-1.76	-0.0799789	-1.76	-0.0943451	-1.76	-0.130238	-1.76	-0.32235
-1.66	-0.192474	-1.66	-0.10186	-1.66	-0.118561	-1.66	-0.161488	-1.66	-0.352043
-1.56	-0.18544	-1.56	-0.111229	-1.56	-0.120911	-1.56	-0.173206	-1.56	-0.376259
-1.46	-0.192474	-1.46	-0.126076	-1.46	-0.110748	-1.46	-0.188831	-1.46	-0.400475
-1.36	-0.207321	-1.36	-0.145607	-1.36	-0.106064	-1.36	-0.205238	-1.36	-0.42704
-1.26	-0.204193	-1.26	-0.137794	-1.26	-0.106064	-1.26	-0.235706	-1.26	-0.46376
-1.16	-0.18779	-1.16	-0.145607	-1.16	-0.109192	-1.16	-0.26305	-1.16	-0.520012
-1.06	-0.177628	-1.06	-0.157326	-1.06	-0.118561	-1.06	-0.277893	-1.06	-0.568443
-0.959999	-0.168259	-0.959999	-0.176857	-0.959999	-0.145126	-0.959999	-0.338833	-0.959999	-0.630943
-0.859997	-0.158096	-0.859997	-0.201073	-0.859997	-0.164658	-0.860001	-0.379456	-0.859997	-0.696571
-0.759998	-0.153412	-0.759998	-0.176857	-0.759998	-0.192001	-0.760002	-0.373207	-0.759998	-0.752823
-0.66	-0.15419	-0.66	-0.184669	-0.66	-0.211533	-0.66	-0.423988	-0.66	-0.77079
-0.559998	-0.172165	-0.559998	-0.223732	-0.559998	-0.263092	-0.560001	-0.458363	-0.559998	-0.787193
-0.459999	-0.146378	-0.459999	-0.192482	-0.459999	-0.321686	-0.459999	-0.44352	-0.459999	-0.845787
-0.359997	-0.177628	-0.359997	-0.122948	-0.359997	-0.35997	-0.360001	-0.478676	-0.359997	-0.848915
-0.259998	-0.18544	-0.259998	0.024704	-0.259998	-0.342003	-0.260002	-0.291958	-0.259998	-0.816101
-0.16	-0.206535	-0.16	-0.172951	-0.16	-0.484192	-0.16	-0.359142	-0.16	-0.7911
-0.0599976	-0.441696	-0.0599976	-0.423729	-0.0599976	-0.772469	-0.0600014	-0.528675	-0.0599976	-0.806725
0.0400009	-0.885445	0.0400009	-0.44014	0.0400009	-0.549034	0.0400009	-0.452114	0.0400009	-0.854385
0.140003	-0.787788	0.140003	0.0293961	0.140003	-0.170128	0.139999	0.411949	0.140003	-0.241104
0.240002	-0.153412	0.240002	134814	0.240002	192128	0.239998	352289	0.240002	0.51046
0.34	0.271591	0.34	130518	0.34	311972	0.34	342523	0.34	0.483116
0.440002	-0.178413	0.440002	-0.640923	0.440002	-0.0388794	0.439999	-325133	0.440002	0.337807
0.540001	-1437	0.540001	-254717	0.540001	-358887	0.540001	-935133	0.540001	0.173744
0.640003	-234638	0.640003	-320498	0.640003	-526309	0.639999	-106232	0.640003	-0.268448
0.740002	-23456	0.740002	-261749	0.740002	-442638	0.739998	-849274	0.740002	-0.285637
0.84	-227919	0.84	-177998	0.84	-28631	0.839996	-467086	0.84	-0.227043
0.939999	-171904	0.939999	-107764	0.939999	-103262	0.940002	-120446	0.939999	-0.207512
1.04	-142919	1.04	-0.399513	1.04	0.247063	1.04	159398	1.04	-0.319229
1.14	-124482	1.14	-0.023735	1.14	0.967377	1.14	302914	1.14	-0.320007
1.24	-109404	1.24	0.0754852	1.24	153925	1.24	389789	1.24	-0.305946
1.34	-105107	1.34	0.34111	1.34	185878	1.34	477289	1.34	-0.275475
1.44	-104247	1.44	0.458298	1.44	202909	1.44	494555	1.44	-0.255943
1.54	-106513	1.54	0.536423	1.54	195409	1.54	503539	1.54	-0.205948
1.64	-0.965912	1.64	0.52861	1.64	195956	1.64	511351	1.64	-0.192665
1.74	-0.920601	1.74	0.502052	1.74	199081	1.74	513382	1.74	-0.209068
1.84	-0.939346	1.84	0.466896	1.84	201816	1.84	518851	1.84	-0.181725
1.94	-0.934662	1.94	0.474709	1.94	20369	1.94	525179	1.94	-0.173134
2.04	-0.944038	2.04	0.505959	2.04	206503	2.04	537367	2.04	-0.153603
2.14	-0.934662	2.14	0.521584	2.14	209315	2.14	545882	2.14	-0.142662
2.24	-0.915909	2.24	0.49424	2.24	213065	2.24	541507	2.24	-0.130943
2.34	-0.927628	2.34	0.510643	2.34	213535	2.34	544711	2.34	-0.162193
2.44	-0.954971	2.44	0.517677	2.44	211581	2.44	546742	2.44	-0.160637
2.54	-0.958878	2.54	0.52549	2.54	211581	2.54	546273	2.54	-0.150475
2.64	-0.958878	2.64	0.557518	2.64	210878	2.64	548226	2.64	-0.157509
2.74	-0.978409	2.74	0.584084	2.74	21205	2.74	547054	2.74	-0.162193
2.84	-101669	2.84	0.579391	2.84	212284	2.84	54346	2.84	-0.145012
2.94	-102919	2.94	0.577049	2.94	212831	2.94	544711	2.94	-0.13485
3.04	-104091	3.04	0.564552	3.04	211581	3.04	545882	3.04	-0.137978
3.14	-105263	3.14	0.572365	3.14	21041	3.14	54557	3.14	-0.126259
3.24	-106747	3.24	0.562202	3.24	210878	3.24	546195	3.24	-0.126259
3.34	-107997	3.34	0.580177	3.34	20994	3.34	545882	3.34	-0.126259
3.44	-109169	3.44	0.588768	3.44	210175	3.44	544867	3.44	-0.123131
3.54	-111044	3.54	0.572365	3.54	211893	3.54	544242	3.54	-0.118446
3.64	-111826	3.64	0.577049	3.64	2133	3.64	543226	3.64	-0.118446
3.74	-111122	3.74	0.552834	3.74	215097	3.74	544007	3.74	-0.123131
3.84	-112607	3.84	0.537987	3.84	216269	3.84	546664	3.84	-0.127037
3.94	-112997	3.94	0.52549	3.94	217206	3.94	547836	3.94	-0.105949
4.04	-112294	4.04	0.509865	4.04	217441	4.04	548304	4.04	-0.1036
4.14	-112294	4.14	0.499702	4.14	21705	4.14	549789	4.14	-0.0911026
4.24	-112216	4.24	0.529396	4.24	219003	4.24	549789	4.24	-0.0911026
4.34	-109872	4.34	0.545799	4.34	217987	4.34	547132	4.34	-0.0871964
4.44	-109872	4.44	0.557518	4.44	219081	4.44	548617	4.44	-0.0793839
4.54	-110341	4.54	0.560646	4.54	219394	4.54	550257	4.54	-0.0793839
4.64	-109872	4.64	0.560646	4.64	218222	4.64	55057	4.64	-0.0840683
4.74	-10956	4.74	0.565331	4.74	220331	4.74	554945	4.74	-0.0793839
4.84	-109872	4.84	0.581734	4.84	222519	4.84	556117	4.84	-0.0793839
4.94	-110185	4.94	0.591896	4.94	222987	4.94	556429	4.94	-0.0762558
5.04	-11081	5.04	0.591896	5.04	2233	5.04	55682	5.04	-0.0715714
5.14	-110576	5.14	0.592674	5.14	22455	5.14	557601	5.14	-0.0746994
5.24	-111122	5.24	0.599709	5.24	225253	5.24	557367	5.24	-0.064537
5.34	-111044	5.34	0.601265	5.34	225722	5.34	560023	5.34	-0.0551682
5.44	-111044	5.44	0.608299	5.44	225253	5.44	562992	5.44	-0.0575104
5.54	-111122	5.54	0.618454	5.54	227362	5.54	56557	5.54	-0.0551682
5.64	-112997	5.64	0.604393	5.64	22869	5.64	56807	5.64	-0.0567245
5.74	-111826	5.74	0.620796	5.74	228144	5.74	568304	5.74	-0.0481339
5.84	-113466	5.84	0.61924	5.84	228378	5.84	56932	5.84	-0.0551682
5.94	-114169	5.94	0.623924	5.94	227987	5.94	570961	5.94	-0.0450058
6.04	-113779	6.04	0.647362	6.04	228456	6.04	570961	6.04	-0.0551682
6.14	-114247	6.14	0.635643	6.14	229316	6.14	570961	6.14	-0.0450058
6.24	-116435	6.24	0.647362	6.24	230331	6.24	573617	6.24	-0.0481339
6.34	-1162	6.34	0.645798	6.34	229628	6.34	574086	6.34	-0.0481339
6.44	-116904	6.44	0.635643	6.44	231112	6.44	574086	6.44	-0.0528183
6.54	-116904	6.54	0.635643	6.54	2308	6.54	575882	6.54	-0.0551682
6.64	-117372	6.64	0.632515	6.64	232753	6.64	576508	6.64	-0.0528183
6.74	-116904	6.74	0.626266	6.74	232284	6.74	577523	6.74	-0.0598526
6.84	-118076	6.84	0.635643	6.84	231581	6.84	577992	6.84	-0.0598526
6.94	-118153	6.94	0.635643	6.94	231581	6.94	57682	6.94	-0.0450058
7.04	-11956	7.04	0.635643	7.04	232284	7.04	576351	7.04	-0.0551682
7.14	-119638	7.14	0.640327	7.14	231269	7.14	576508	7.14	-0.0481339
7.24	-119794	7.24	0.645798	7.24	230643	7.24	577835	7.24	-0.0481339
7.34	-120029	7.34	0.64814	7.34	230409	7.34	576508	7.34	-0.0481339
7.44	-121513	7.44	0.647362	7.44	230409	7.44	577523	7.44	-0.0450058
7.54	-12081	7.54	0.638771	7.54	231581	7.54	578304	7.54	-0.0481339
7.64	-121278	7.64	0.643456	7.64	232753	7.64	57682	7.64	-0.0520401
7.74	-12081	7.74	0.65049	7.74	232284	7.74	577992	7.74	-0.0481339
7.84	-121669	7.84	0.655174	7.84	231581	7.84	578773	7.84	-0.0520401
7.94	-120732	7.94	0.659859	7.94	233222	7.94	578304	7.94	-0.0481339
8.04	-12081	8.04	0.670021	8.04	233456	8.04	578461	8.04	-0.064537
8.14	-120497	8.14	0.67939	8.14	232753	8.14	579476	8.14	-0.0629807
8.24	-11956	8.24	0.686424	8.24	233065	8.24	579945	8.24	-0.064537
8.34	-119013	8.34	0.68174	8.34	234706	8.34	580726	8.34	-0.0629807
8.44	-120029	8.44	0.689552	8.44	235487	8.44	581898	8.44	-0.0676651
8.54	-11956	8.54	0.698921	8.54	235019	8.54	58307	8.54	-0.064537
8.64	-118544	8.64	0.705956	8.64	235487	8.64	583773	8.64	-0.0762558
8.74	-118857	8.74	0.709084	8.74	237128	8.74	583851	8.74	-0.0746994
8.84	-11956	8.84	0.718452	8.84	237831	8.84	583382	8.84	-0.0715714
8.94	-119325	8.94	0.728615	8.94	238144	8.94	582679	8.94	-0.064537
9.04	-118857	9.04	0.733299	9.04	238612	9.04	58307	9.04	-0.0629807
9.14	-118544	9.14	0.745018	9.14	238925	9.14	583382	9.14	-0.064537
9.24	-118076	9.24	0.764549	9.24	239394	9.24	582679	9.24	-0.0598526
9.34	-118388	9.34	0.776268	9.34	237909	9.34	584554	9.34	-0.0551682
9.44	-117685	9.44	0.772362	9.44	240097	9.44	584632	9.44	-0.0528183
9.54	-118544	9.54	0.776268	9.54	239394	9.54	585804	9.54	-0.0598526
9.64	-118076	9.64	0.779396	9.64	240097	9.64	585804	9.64	-0.064537
9.74	-118076	9.74	0.788765	9.74	240565	9.74	586507	9.74	-0.0746994
9.84	-117685	9.84	0.791115	9.84	241034	9.84	586273	9.84	-0.064537
9.94	-117372	9.94	0.784081	9.94	24205	9.94	588148	9.94	-0.0746994
10.04	-118076	10.04	0.784081	10.04	242519	10.04	587679	10.04	-0.0723495
10.14	-118076	10.14	0.795799	10.14	242206	10.14	588929	10.14	-0.0746994
10.24	-118544	10.24	0.798927	10.24	243222	10.24	588929	10.24	-0.0723495
10.34	-118076	10.34	0.800484	10.34	24369	10.34	590882	10.34	-0.0762558
10.44	-117607	10.44	0.810646	10.44	244003	10.44	592054	10.44	-0.0746994
10.54	-116904	10.54	0.820015	10.54	245644	10.54	592757	10.54	-0.0715714
10.64	-117372	10.64	0.830177	10.64	245253	10.64	592054	10.64	-0.0676651
10.74	-116591	10.74	0.830177	10.74	246425	10.74	592367	10.74	-0.0715714
10.84	-115654	10.84	0.827827	10.84	246112	10.84	593539	10.84	-0.064537
10.94	-114951	10.94	0.83799	10.94	246659	10.94	592836	10.94	-0.0629807
11.04	-115419	11.04	0.847359	11.04	246894	11.04	593617	11.04	-0.064537
11.14	-114951	11.14	0.849709	11.14	246815	11.14	594476	11.14	-0.0629807
11.24	-115341	11.24	0.851265	11.24	245956	11.24	593539	11.24	-0.0528183
11.34	-113779	11.34	0.849709	11.34	246894	11.34	594007	11.34	-0.064537
11.44	-113779	11.44	0.859077	11.44	247128	11.44	593539	11.44	-0.0551682
11.54	-114638	11.54	0.861427	11.54	247909	11.54	594007	11.54	-0.0450058
11.64	-113701	11.64	0.86924	11.64	248378	11.64	595961	11.64	-0.0434494
11.74	-113466	11.74	0.86689	11.74	248066	11.74	598226	11.74	-0.0450058
11.84	-11331	11.84	0.86924	11.84	249081	11.84	599164	11.84	-0.0481339
11.94	-113466	11.94	0.878609	11.94	24955	11.94	60057	11.94	-0.0520401
12.04	-112685	12.04	0.880959	12.04	249237	12.04	601039	12.04	-0.0481339
12.14	-113701	12.14	0.885643	12.14	249784	12.14	601039	12.14	-0.0567245
12.24	-112685	12.24	0.877052	12.24	250019	12.24	601351	12.24	-0.0551682
12.34	-112529	12.34	0.890327	12.34	250722	12.34	602992	12.34	-0.064537
12.44	-112685	12.44	0.888771	12.44	251034	12.44	602992	12.44	-0.0629807
12.54	-112529	12.54	0.890327	12.54	251503	12.54	603304	12.54	-0.064537
12.64	-111513	12.64	0.893456	12.64	253144	12.64	603773	12.64	-0.0629807
12.74	-112529	12.74	0.90049	12.74	254159	12.74	604945	12.74	-0.0528183
12.84	-111513	12.84	0.905174	12.84	254628	12.84	604945	12.84	-0.0598526
12.94	-111513	12.94	0.901268	12.94	25494	12.94	604945	12.94	-0.0598526
13.04	-110576	13.04	0.905174	13.04	255878	13.04	605257	13.04	-0.0598526
13.14	-110732	13.14	0.908302	13.14	256581	13.14	607367	13.14	-0.064537
13.24	-110576	13.24	0.917671	13.24	257284	13.24	606898	13.24	-0.0598526
13.34	-10956	13.34	0.920021	13.34	256894	13.34	607601	13.34	-0.0598526
13.44	-111044	13.44	0.92939	13.44	257831	13.44	607211	13.44	-0.0629807
13.54	-110263	13.54	0.939552	13.54	258534	13.54	608851	13.54	-0.064537
13.64	-111044	13.64	0.948921	13.64	258847	13.64	609632	13.64	-0.064537
13.74	-111044	13.74	0.955956	13.74	260175	13.74	610101	13.74	-0.0715714
13.84	-109872	13.84	0.955956	13.84	260019	13.84	611976	13.84	-0.0746994
13.94	-109872	13.94	0.959084	13.94	260487	13.94	61182	13.94	-0.0840683
14.04	-10956	14.04	0.959084	14.04	260019	14.04	611586	14.04	-0.0825119
14.14	-109404	14.14	0.968452	14.14	260487	14.14	612757	14.14	-0.0840683
14.24	-10956	14.24	0.970802	14.24	260956	14.24	612757	14.24	-0.0942307
14.34	-109404	14.34	0.968452	14.34	261972	14.34	614398	14.34	-0.0918808
14.44	-109091	14.44	0.975487	14.44	262128	14.44	614242	14.44	-0.095787
14.54	-108857	14.54	0.978615	14.54	262831	14.54	615101	14.54	-0.0942307
14.64	-109795	14.64	0.980171	14.64	263144	14.64	613929	14.64	-0.106728
14.74	-109091	14.74	0.990334	14.74	263612	14.74	615414	14.74	-0.1036
14.84	-109091	14.84	100283	14.84	264394	14.84	616351	14.84	-0.110634
14.94	-108701	14.94	100986	14.94	264784	14.94	616898	14.94	-0.110634
15.04	-109091	15.04	101064	15.04	265097	15.04	616664	15.04	-0.115318
15.14	-108388	15.14	102705	15.14	266034	15.14	617836	15.14	-0.113762
15.24	-108623	15.24	10294	15.24	268222	15.24	617836	15.24	-0.115318
15.34	-10956	15.34	103876	15.34	267519	15.34	619007	15.34	-0.125481
15.44	-109404	15.44	104111	15.44	267519	15.44	619789	15.44	-0.123131
15.54	-10956	15.54	103876	15.54	26705	15.54	619789	15.54	-0.125481
15.64	-10956	15.64	105361	15.64	267987	15.64	620492	15.64	-0.13485
15.74	-109795	15.74	106065	15.74	269003	15.74	620961	15.74	-0.133293
15.84	-109091	15.84	106142	15.84	269159	15.84	620961	15.84	-0.142662
15.94	-108388	15.94	105361	15.94	270175	15.94	621742	15.94	-0.146568
16.04	-108623	16.04	105361	16.04	269472	16.04	622132	16.04	-0.145012
16.14	-108388	16.14	104893	16.14	269003	16.14	622445	16.14	-0.154381
16.24	-108623	16.24	10583	16.24	269941	16.24	623383	16.24	-0.164543
16.34	-108388	16.34	104893	16.34	270175	16.34	623929	16.34	-0.161415
16.44	-108623	16.44	105361	16.44	270644	16.44	624164	16.44	-0.154381
16.54	-108388	16.54	10583	16.54	269472	16.54	624867	16.54	-0.161415
16.64	-107919	16.64	106065	16.64	270644	16.64	625179	16.64	-0.152824
16.74	-107607	16.74	105361	16.74	271425	16.74	624867	16.74	-0.154381
16.84	-107919	16.84	10583	16.84	271815	16.84	624867	16.84	-0.152824
16.94	-10831	16.94	106846	16.94	272128	16.94	624867	16.94	-0.154381
17.04	-108623	17.04	107001	17.04	271894	17.04	624867	17.04	-0.154381
17.14	-108388	17.14	107236	17.14	272909	17.14	624086	17.14	-0.164543
17.24	-109404	17.24	106846	17.24	272597	17.24	624398	17.24	-0.1661
17.34	-10956	17.34	107314	17.34	272909	17.34	624867	17.34	-0.164543
17.44	-10956	17.44	107783	17.44	273066	17.44	624086	17.44	-0.157509
17.54	-110576	17.54	108486	17.54	274081	17.54	624086	17.54	-0.162193
17.64	-110732	17.64	108799	17.64	273378	17.64	623226	17.64	-0.161415
17.74	-110576	17.74	108955	17.74	273847	17.74	623695	17.74	-0.164543
17.84	-111513	17.84	108486	17.84	274081	17.84	624007	17.84	-0.162193
17.94	-111044	17.94	108799	17.94	275019	17.94	625336	17.94	-0.161415
18.04	-110576	18.04	109267	18.04	276034	18.04	626351	18.04	-0.154381
18.14	-110341	18.14	108955	18.14	275722	18.14	627289	18.14	-0.164543
18.24	-110576	18.24	110439	18.24	276034	18.24	627992	18.24	-0.1661
18.34	-111513	18.34	109971	18.34	275331	18.34	627523	18.34	-0.164543
18.44	-111044	18.44	110439	18.44	275019	18.44	62682	18.44	-0.1661
18.54	-111513	18.54	111221	18.54	275253	18.54	62682	18.54	-0.164543
18.64	-111748	18.64	111924	18.64	275722	18.64	626351	18.64	-0.169228
18.74	-111513	18.74	111689	18.74	274862	18.74	625648	18.74	-0.162193
18.84	-112529	18.84	112392	18.84	275019	18.84	625336	18.84	-0.161415
18.94	-112216	18.94	113096	18.94	276503	18.94	625179	18.94	-0.164543
19.04	-112685	19.04	112861	19.04	276894	19.04	625336	19.04	-0.162193
19.14	-112529	19.14	112392	19.14	276503	19.14	626351	19.14	-0.161415
19.24	-111826	19.24	111924	19.24	277206	19.24	627132	19.24	-0.157509
19.34	-111513	19.34	112392	19.34	276503	19.34	625648	19.34	-0.169228
19.44	-111357	19.44	112861	19.44	276503	19.44	625336	19.44	-0.1661
19.54	-111513	19.54	111924	19.54	277675	19.54	626351	19.54	-0.176262
19.64	-112216	19.64	112392	19.64	276815	19.64	625648	19.64	-0.169228
19.74	-111513	19.74	11208	19.74	277284	19.74	62682	19.74	-0.173912
19.84	-111748	19.84	111924	19.84	278925	19.84	62682	19.84	-0.176262
19.94	-112685	19.94	112392	19.94	279159	19.94	627132	19.94	-0.169228
20.04	-112216	20.04	111924	20.04	278925	20.04	627289	20.04	-0.162193
20.14	-110576	20.14	111689	20.14	279628	20.14	627992	20.14	-0.161415
20.24	-111044	20.24	112392	20.24	27994	20.24	628304	20.24	-0.164543
20.34	-110341	20.34	111924	20.34	280097	20.34	627992	20.34	-0.173912
20.44	-110263	20.44	113174	20.44	281112	20.44	627132	20.44	-0.173912
20.54	-110576	20.54	113174	20.54	280409	20.54	627289	20.54	-0.176262
20.64	-110341	20.64	114033	20.64	281894	20.64	62682	20.64	-0.185631
20.74	-111044	20.74	114346	20.74	28205	20.74	626351	20.74	-0.192665
20.84	-110732	20.84	113877	20.84	283065	20.84	627289	20.84	-0.180946
20.94	-111748	20.94	114346	20.94	28205	20.94	628304	20.94	-0.176262
21.04	-111044	21.04	115127	21.04	282362	21.04	627992	21.04	-0.180946
21.14	-111044	21.14	114814	21.14	283065	21.14	627601	21.14	-0.185631
21.24	-111826	21.24	115517	21.24	283222	21.24	628304	21.24	-0.184074
21.34	-112216	21.34	115049	21.34	283065	21.34	628773	21.34	-0.193443
21.44	-111513	21.44	115127	21.44	283534	21.44	62807	21.44	-0.188759
21.54	-112216	21.54	115986	21.54	283534	21.54	629476	21.54	-0.193443
21.64	-112529	21.64	115049	21.64	283534	21.64	629242	21.64	-0.195793
21.74	-113466	21.74	115517	21.74	283534	21.74	629476	21.74	-0.200478
21.84	-112216	21.84	115517	21.84	283534	21.84	629086	21.84	-0.188759
21.94	-112216	21.94	11583	21.94	283847	21.94	629242	21.94	-0.193443
22.04	-111357	22.04	115127	22.04	284003	22.04	629554	22.04	-0.203606
22.14	-111513	22.14	115986	22.14	284706	22.14	630257	22.14	-0.200478
22.24	-111044	22.24	115517	22.24	285019	22.24	630726	22.24	-0.205162
22.34	-110732	22.34	116299	22.34	285487	22.34	631195	22.34	-0.200478
22.44	-110576	22.44	11583	22.44	285956	22.44	631429	22.44	-0.20829
22.54	-111044	22.54	115127	22.54	285019	22.54	631195	22.54	-0.223137
22.64	-110263	22.64	115127	22.64	285487	22.64	631429	22.64	-0.227821
22.74	-110732	22.74	115986	22.74	2858	22.74	631898	22.74	-0.224693
22.84	-110576	22.84	115517	22.84	285956	22.84	632211	22.84	-0.220009
22.94	-111044	22.94	115517	22.94	285487	22.94	633148	22.94	-0.216881
23.04	-109872	23.04	11583	23.04	286972	23.04	632211	23.04	-0.227043
23.14	-10956	23.14	116299	23.14	285956	23.14	633461	23.14	-0.224693
23.24	-110263	23.24	115986	23.24	28744	23.24	633851	23.24	-0.231728
23.34	-110576	23.34	115049	23.34	288144	23.34	632679	23.34	-0.234856
23.44	-111044	23.44	115517	23.44	287909	23.44	633382	23.44	-0.23954
23.54	-109872	23.54	11583	23.54	288612	23.54	63432	23.54	-0.232506
23.64	-110341	23.64	115127	23.64	288144	23.64	634632	23.64	-0.23954
23.74	-111044	23.74	115127	23.74	289081	23.74	635336	23.74	-0.234856
23.84	-110263	23.84	115986	23.84	288144	23.84	635101	23.84	-0.244225
23.94	-110576	23.94	115517	23.94	288925	23.94	635023	23.94	-0.251259
24.04	-109872	24.04	11583	24.04	289081	24.04	635336	24.04	-0.242668
24.14	-110341	24.14	114814	24.14	288925	24.14	635336	24.14	-0.247353
24.24	-110263	24.24	114346	24.24	289394	24.24	636273	24.24	-0.252037
24.34	-110263	24.34	115517	24.34	289081	24.34	636117	24.34	-0.259071
24.44	-110732	24.44	115517	24.44	289394	24.44	636273	24.44	-0.255943
24.54	-110263	24.54	116299	24.54	290097	24.54	636117	24.54	-0.262978
24.64	-110263	24.64	117002	24.64	289862	24.64	637757	24.64	-0.254387
24.74	-110576	24.74	116299	24.74	290097	24.74	638929	24.74	-0.259071
24.84	-111044	24.84	116299	24.84	291347	24.84	638226	24.84	-0.263756
24.94	-111044	24.94	11708	24.94	292206	24.94	639242	24.94	-0.273918
25.04	-111513	25.04	116767	25.04	29205	25.04	639242	25.04	-0.275475
25.14	-111044	25.14	117471	25.14	29205	25.14	639008	25.14	-0.273918
25.24	-111044	25.24	117471	25.24	291816	25.24	639242	25.24	-0.283287
25.34	-110576	25.34	117002	25.34	292519	25.34	640179	25.34	-0.290321
25.44	-111044	25.44	116299	25.44	292519	25.44	640414	25.44	-0.287193
25.54	-111044	25.54	116299	25.54	292519	25.54	640179	25.54	-0.297356
25.64	-109872	25.64	117158	25.64	293222	25.64	640414	25.64	-0.290321
25.74	-110341	25.74	117471	25.74	292206	25.74	640179	25.74	-0.295006
25.84	-111044	25.84	117471	25.84	29205	25.84	640414	25.84	-0.305168
25.94	-111044	25.94	117002	25.94	292519	25.94	640414	25.94	-0.302818
26.04	-110576	26.04	117471	26.04	292831	26.04	641351	26.04	-0.30204
26.14	-111513	26.14	117002	26.14	292987	26.14	641195	26.14	-0.309853
26.24	-112216	26.24	116299	26.24	292831	26.24	642133	26.24	-0.321571
26.34	-111044	26.34	116767	26.34	2933	26.34	642367	26.34	-0.309853
26.44	-111044	26.44	116299	26.44	294159	26.44	642133	26.44	-0.305168
26.54	-111513	26.54	117471	26.54	294003	26.54	642367	26.54	-0.314537
26.64	-112216	26.64	117471	26.64	294472	26.64	642054	26.64	-0.314537
26.74	-111435	26.74	117471	26.74	295253	26.74	641195	26.74	-0.313759
26.84	-111435	26.84	117783	26.84	296112	26.84	642133	26.84	-0.316887
26.94	-111748	26.94	11708	26.94	295175	26.94	642367	26.94	-0.326256
27.04	-112216	27.04	118252	27.04	295253	27.04	641664	27.04	-0.321571
27.14	-111044	27.14	118252	27.14	296425	27.14	642133	27.14	-0.324699
27.24	-111513	27.24	117939	27.24	296894	27.24	642367	27.24	-0.317665
27.34	-112216	27.34	118252	27.34	297128	27.34	642836	27.34	-0.309853
27.44	-112216	27.44	118252	27.44	297128	27.44	642836	27.44	-0.314537
27.54	-111748	27.54	118252	27.54	297206	27.54	644007	27.54	-0.309853
27.64	-112216	27.64	119424	27.64	296894	27.64	643148	27.64	-0.30204
27.74	-112685	27.74	119424	27.74	297909	27.74	643304	27.74	-0.305168
27.84	-112529	27.84	119424	27.84	296894	27.84	64432	27.84	-0.302818
27.94	-112997	27.94	120596	27.94	297597	27.94	643304	27.94	-0.305168
28.04	-112685	28.04	121377	28.04	297909	28.04	64432	28.04	-0.314537
28.14	-111748	28.14	120908	28.14	298378	28.14	644476	28.14	-0.309853
28.24	-112216	28.24	120205	28.24	299159	28.24	64432	28.24	-0.314537
28.34	-112216	28.34	121377	28.34	298847	28.34	64432	28.34	-0.321571
28.44	-111044	28.44	121064	28.44	299081	28.44	644086	28.44	-0.316887
28.54	-112216	28.54	121377	28.54	29955	28.54	64432	28.54	-0.309853
28.64	-111044	28.64	121377	28.64	300331	28.64	645258	28.64	-0.314537
28.74	-111044	28.74	121377	28.74	300019	28.74	645961	28.74	-0.312981
28.84	-111044	28.84	120908	28.84	300722	28.84	646273	28.84	-0.309853
28.94	-111044	28.94	121377	28.94	301034	28.94	646742	28.94	-0.314537
29.04	-111044	29.04	121377	29.04	301503	29.04	646742	29.04	-0.312981
29.14	-111044	29.14	122158	29.14	301034	29.14	646273	29.14	-0.314537
29.24	-111044	29.24	122158	29.24	3008	29.24	64557	29.24	-0.321571
29.34	-111044	29.34	12333	29.34	301503	29.34	645258	29.34	-0.326256
29.44	-111044	29.44	12333	29.44	302675	29.44	644789	29.44	-0.336418
29.54	-111513	29.54	123017	29.54	303456	29.54	645101	29.54	-0.334068
29.64	-112216	29.64	122549	29.64	304159	29.64	645258	29.64	-0.341103
29.74	-112216	29.74	123721	29.74	303456	29.74	646273	29.74	-0.344231
29.84	-112216	29.84	123721	29.84	303925	29.84	646742	29.84	-0.341103
29.94	-112216	29.94	123721	29.94	303456	29.94	646742	29.94	-0.329384
30.04	-112216	30.04	123252	30.04	304159	30.04	646273	30.04	-0.329384
30.14	-112529	30.14	123798	30.14	304237	30.14	646039	30.14	-0.334068
30.24	-111826	30.24	124033	30.24	305097	30.24	646742	30.24	-0.33329
30.34	-111826	30.34	12333	30.34	305409	30.34	648226	30.34	-0.321571
30.44	-112294	30.44	124502	30.44	306112	30.44	647211	30.44	-0.321571
30.54	-112997	30.54	125283	30.54	305409	30.54	647914	30.54	-0.324699
30.64	-112997	30.64	125283	30.64	306112	30.64	648226	30.64	-0.32235
30.74	-112997	30.74	125283	30.74	30619	30.74	648695	30.74	-0.332512
30.84	-112997	30.84	125283	30.84	30705	30.84	649164	30.84	-0.329384
30.94	-11331	30.94	126455	30.94	307362	30.94	649398	30.94	-0.334068
31.04	-112997	31.04	126455	31.04	307362	31.04	649476	31.04	-0.341103
31.14	-112997	31.14	126768	31.14	308534	31.14	649867	31.14	-0.345787
31.24	-114247	31.24	126064	31.24	308065	31.24	649867	31.24	-0.355949
31.34	-114951	31.34	127236	31.34	308144	31.34	650179	31.34	-0.360634
31.44	-114951	31.44	127236	31.44	309003	31.44	650336	31.44	-0.3536
31.54	-114169	31.54	127236	31.54	308534	31.54	650179	31.54	-0.363762
31.64	-115419	31.64	128017	31.64	310487	31.64	650336	31.64	-0.373131
31.74	-116122	31.74	128876	31.74	31119	31.74	651351	31.74	-0.372353
31.84	-116122	31.84	128408	31.84	311269	31.84	651429	31.84	-0.375481
31.94	-116122	31.94	12958	31.94	311269	31.94	651117	31.94	-0.38485
32.04	-116435	32.04	12958	32.04	312128	32.04	651351	32.04	-0.395012
32.14	-116904	32.14	130361	32.14	311972	32.14	651351	32.14	-0.404381
32.24	-116904	32.24	130361	32.24	311269	32.24	65182	32.24	-0.411415
32.34	-116904	32.34	131533	32.34	312128	32.34	651429	32.34	-0.407509
32.44	-116904	32.44	131533	32.44	31119	32.44	651429	32.44	-0.419228
32.54	-116122	32.54	131846	32.54	311269	32.54	652289	32.54	-0.4161
32.64	-116591	32.64	131142	32.64	31244	32.64	65182	32.64	-0.423134
32.74	-117294	32.74	131142	32.74	313144	32.74	652132	32.74	-0.426262
32.84	-117294	32.84	132314	32.84	31244	32.84	652601	32.84	-0.419228
32.94	-118076	32.94	132783	32.94	312909	32.94	652289	32.94	-0.423912
33.04	-117294	33.04	132314	33.04	31244	33.04	65182	33.04	-0.430946
33.14	-117294	33.14	133486	33.14	313144	33.14	652523	33.14	-0.434074
33.24	-118076	33.24	133486	33.24	313222	33.24	652289	33.24	-0.443443
33.34	-117294	33.34	133486	33.34	312909	33.34	65182	33.34	-0.438759
33.44	-117607	33.44	134267	33.44	313612	33.44	652523	33.44	-0.438759
33.54	-118076	33.54	133799	33.54	313612	33.54	652601	33.54	-0.443443
33.64	-118076	33.64	134267	33.64	314394	33.64	652132	33.64	-0.453606
33.74	-118076	33.74	134267	33.74	315097	33.74	65307	33.74	-0.450478
33.84	-117372	33.84	133955	33.84	314394	33.84	653304	33.84	-0.455162
33.94	-118076	33.94	134658	33.94	314862	33.94	65307	33.94	-0.462196
34.04	-118076	34.04	134658	34.04	313925	34.04	653773	34.04	-0.465324
34.14	-117294	34.14	134658	34.14	314394	34.14	654476	34.14	-0.45829
34.24	-117607	34.24	134971	34.24	314081	34.24	654242	34.24	-0.45829
34.34	-118076	34.34	134267	34.34	314784	34.34	654945	34.34	-0.450478
34.44	-118076	34.44	134267	34.44	314315	34.44	654945	34.44	-0.455162
34.54	-118544	34.54	134267	34.54	314394	34.54	653773	34.54	-0.462196
34.64	-119247	34.64	135439	34.64	315097	34.64	654476	34.64	-0.453606
34.74	-119247	34.74	135439	34.74	315175	34.74	654554	34.74	-0.462975
34.84	-118076	34.84	135439	34.84	314862	34.84	656507	34.84	-0.462196
34.94	-118388	34.94	136221	34.94	315565	34.94	657211	34.94	-0.462196
35.04	-118857	35.04	136221	35.04	316347	35.04	656195	35.04	-0.450478
35.14	-118857	35.14	137392	35.14	315878	35.14	657211	35.14	-0.453606
35.24	-118076	35.24	137392	35.24	316347	35.24	656195	35.24	-0.45829
35.34	-118544	35.34	137392	35.34	316034	35.34	657211	35.34	-0.455162
35.44	-119247	35.44	137392	35.44	315878	35.44	657367	35.44	-0.462196
35.54	-118076	35.54	137392	35.54	315175	35.54	656429	35.54	-0.450478
35.64	-118076	35.64	137392	35.64	316347	35.64	656039	35.64	-0.455162
35.74	-118076	35.74	138174	35.74	317206	35.74	656195	35.74	-0.462196
35.84	-117763	35.84	137705	35.84	316737	35.84	656898	35.84	-0.465324
35.94	-118466	35.94	137002	35.94	317519	35.94	657211	35.94	-0.45829
36.04	-117294	36.04	137861	36.04	31705	36.04	656195	36.04	-0.462975
36.14	-117294	36.14	137392	36.14	317831	36.14	656898	36.14	-0.462196
36.24	-117294	36.24	137392	36.24	317128	36.24	657679	36.24	-0.462196
36.34	-117294	36.34	136924	36.34	3183	36.34	657211	36.34	-0.465324
36.44	-116122	36.44	136221	36.44	317987	36.44	657679	36.44	-0.470009
36.54	-116122	36.54	136221	36.54	3183	36.54	657367	36.54	-0.45829
36.64	-116122	36.64	13708	36.64	319003	36.64	657679	36.64	-0.462975
36.74	-115341	36.74	136611	36.74	317987	36.74	657679	36.74	-0.462196
36.84	-115654	36.84	137392	36.84	31869	36.84	658851	36.84	-0.462196
36.94	-116122	36.94	137392	36.94	319003	36.94	659164	36.94	-0.462196
37.04	-114951	37.04	137392	37.04	3183	37.04	659632	37.04	-0.453606
37.14	-114169	37.14	138096	37.14	3183	37.14	661273	37.14	-0.45829
37.24	-114169	37.24	137861	37.24	319159	37.24	660804	37.24	-0.45829
37.34	-114169	37.34	138096	37.34	319003	37.34	662289	37.34	-0.45829
37.44	-112997	37.44	138174	37.44	3183	37.44	662289	37.44	-0.462975
37.54	-112997	37.54	138174	37.54	319159	37.54	661273	37.54	-0.470009
37.64	-112216	37.64	138174	37.64	319003	37.64	661117	37.64	-0.462196
37.74	-112216	37.74	137861	37.74	3183	37.74	661586	37.74	-0.473137
37.84	-112216	37.84	137392	37.84	319472	37.84	662054	37.84	-0.470009
37.94	-111513	37.94	136924	37.94	320253	37.94	662757	37.94	-0.470009
38.04	-112216	38.04	137392	38.04	321425	38.04	662289	38.04	-0.462975
38.14	-112216	38.14	137392	38.14	320956	38.14	662445	38.14	-0.470009
38.24	-111044	38.24	137392	38.24	321425	38.24	661976	38.24	-0.470009
38.34	-111044	38.34	137392	38.34	321425	38.34	662289	38.34	-0.466881
38.44	-110263	38.44	13708	38.44	321894	38.44	662445	38.44	-0.473915
38.54	-110263	38.54	136611	38.54	321425	38.54	662289	38.54	-0.465324
38.64	-110263	38.64	136143	38.64	322597	38.64	661586	38.64	-0.470009
38.74	-109091	38.74	135439	38.74	322909	38.74	662289	38.74	-0.474693
38.84	-109091	38.84	135439	38.84	322206	38.84	662054	38.84	-0.481728
38.94	-108623	38.94	135439	38.94	323066	38.94	661586	38.94	-0.470009
39.04	-109091	39.04	136221	39.04	323378	39.04	662757	39.04	-0.484856
39.14	-109091	39.14	136221	39.14	32455	39.14	663461	39.14	-0.477821
39.24	-109091	39.24	135752	39.24	324081	39.24	663539	39.24	-0.482506
39.34	-10956	39.34	135049	39.34	324159	39.34	663226	39.34	-0.481728
39.44	-109091	39.44	136221	39.44	325331	39.44	662289	39.44	-0.481728
39.54	-109091	39.54	136221	39.54	325019	39.54	662757	39.54	-0.484856
39.64	-109091	39.64	135908	39.64	325722	39.64	663226	39.64	-0.482506
39.74	-109091	39.74	135439	39.74	326034	39.74	662757	39.74	-0.48954
39.84	-109091	39.84	136221	39.84	325331	39.84	664242	39.84	-0.494225
39.94	-10831	39.94	137392	39.94	326503	39.94	664711	39.94	-0.501259
40.04	-10831	40.04	137392	40.04	326191	40.04	664242	40.04	-0.501259
40.14	-10831	40.14	137392	40.14	326503	40.14	66432	40.14	-0.496574
40.24	-107138	40.24	136924	40.24	326503	40.24	665179	40.24	-0.501259
40.34	-107138	40.34	137392	40.34	326034	40.34	664242	40.34	-0.505943
40.44	-107138	40.44	137392	40.44	326503	40.44	664711	40.44	-0.516106
40.54	-107138	40.54	13708	40.54	327284	40.54	665492	40.54	-0.52079
40.64	-107138	40.64	136611	40.64	327987	40.64	665179	40.64	-0.525475
40.74	-107138	40.74	137392	40.74	328144	40.74	665882	40.74	-0.532509
40.84	-107138	40.84	137392	40.84	328456	40.84	666195	40.84	-0.52079
40.94	-106357	40.94	137392	40.94	329628	40.94	666351	40.94	-0.523918
41.04	-106357	41.04	138096	41.04	329628	41.04	666195	41.04	-0.525475
41.14	-106357	41.14	137861	41.14	330409	41.14	666351	41.14	-0.532509
41.24	-10667	41.24	138564	41.24	32994	41.24	666195	41.24	-0.532509
41.34	-107138	41.34	138877	41.34	330097	41.34	666195	41.34	-0.523918
41.44	-107138	41.44	138174	41.44	329628	41.44	666351	41.44	-0.533287
41.54	-107138	41.54	138174	41.54	330409	41.54	666664	41.54	-0.55204
41.64	-107607	41.64	137861	41.64	331112	41.64	666195	41.64	-0.545006
41.74	-107138	41.74	138564	41.74	330409	41.74	666351	41.74	-0.555168
41.84	-107138	41.84	138564	41.84	330409	41.84	666195	41.84	-0.559853
41.94	-107138	41.94	138096	41.94	33119	41.94	666664	41.94	-0.548134
42.04	-107138	42.04	137392	42.04	33205	42.04	666664	42.04	-0.545006
42.14	-107607	42.14	138174	42.14	332753	42.14	666351	42.14	-0.555168
42.24	-10831	42.24	139346	42.24	332284	42.24	666586	42.24	-0.559853
42.34	-10667	42.34	139346	42.34	331581	42.34	666195	42.34	-0.548134
42.44	-106435	42.44	139346	42.44	332362	42.44	666664	42.44	-0.552818
42.54	-106357	42.54	139033	42.54	333534	42.54	666351	42.54	-0.55204
42.64	-106357	42.64	139346	42.64	333065	42.64	666664	42.64	-0.543449
42.74	-106357	42.74	139346	42.74	333144	42.74	667367	42.74	-0.548134
42.84	-106357	42.84	139346	42.84	333144	42.84	667133	42.84	-0.552818
42.94	-106357	42.94	138877	42.94	334003	42.94	668148	42.94	-0.55204
43.04	-10667	43.04	139346	43.04	333534	43.04	668617	43.04	-0.555168
43.14	-107138	43.14	139346	43.14	333065	43.14	669476	43.14	-0.552818
43.24	-107138	43.24	139346	43.24	333144	43.24	66932	43.24	-0.564537
43.34	-107138	43.34	139346	43.34	334315	43.34	670101	43.34	-0.563759
43.44	-107138	43.44	139346	43.44	334003	43.44	669398	43.44	-0.555168
43.54	-105966	43.54	139346	43.54	334315	43.54	670258	43.54	-0.559853
43.64	-106435	43.64	138877	43.64	334315	43.64	67057	43.64	-0.564537
43.74	-107138	43.74	138174	43.74	335487	43.74	671273	43.74	-0.562981
43.84	-106357	43.84	139346	43.84	335019	43.84	670258	43.84	-0.567665
43.94	-107138	43.94	139346	43.94	335487	43.94	670101	43.94	-0.564537
44.04	-107138	44.04	139346	44.04	335175	44.04	67057	44.04	-0.571571
44.14	-106357	44.14	140127	44.14	335487	44.14	671742	44.14	-0.562981
44.24	-10667	44.24	139814	44.24	335487	44.24	672211	44.24	-0.57235
44.34	-107138	44.34	139346	44.34	335487	44.34	672445	44.34	-0.571571
44.44	-107138	44.44	140517	44.44	33619	44.44	672211	44.44	-0.571571
44.54	-107138	44.54	140517	44.54	335487	44.54	671273	44.54	-0.576256
44.64	-107607	44.64	140517	44.64	335487	44.64	671273	44.64	-0.574699
44.74	-10831	44.74	141299	44.74	336269	44.74	671351	44.74	-0.579384
44.84	-10831	44.84	141299	44.84	336269	44.84	672211	44.84	-0.579384
44.94	-10831	44.94	14083	44.94	337128	44.94	672914	44.94	-0.584068
45.04	-108623	45.04	140127	45.04	33619	45.04	673226	45.04	-0.594231
45.14	-109091	45.14	141299	45.14	336269	45.14	673695	45.14	-0.598915
45.24	-109091	45.24	141299	45.24	33744	45.24	674164	45.24	-0.591103
45.34	-109091	45.34	141299	45.34	33744	45.34	674398	45.34	-0.595787
45.44	-109091	45.44	140986	45.44	338144	45.44	674476	45.44	-0.591103
45.54	-109091	45.54	140517	45.54	33744	45.54	675336	45.54	-0.594231
45.64	-107919	45.64	141299	45.64	338222	45.64	674398	45.64	-0.598915
45.74	-107919	45.74	141299	45.74	337909	45.74	675336	45.74	-0.6036
45.84	-108388	45.84	142471	45.84	338612	45.84	674398	45.84	-0.610634
45.94	-109091	45.94	142471	45.94	338612	45.94	674867	45.94	-0.613762
46.04	-109091	46.04	142002	46.04	338612	46.04	675648	46.04	-0.615318
46.14	-109091	46.14	141767	46.14	338144	46.14	675179	46.14	-0.622353
46.24	-108623	46.24	142471	46.24	337909	46.24	675336	46.24	-0.622353
46.34	-107919	46.34	142471	46.34	33744	46.34	675179	46.34	-0.615318
46.44	-10956	46.44	143174	46.44	338612	46.44	674476	46.44	-0.625481
46.54	-109091	46.54	142471	46.54	338612	46.54	675336	46.54	-0.630165
46.64	-109091	46.64	142471	46.64	338144	46.64	675648	46.64	-0.630165
46.74	-110263	46.74	142471	46.74	33744	46.74	676351	46.74	-0.63485
46.84	-110263	46.84	142471	46.84	338222	46.84	675336	46.84	-0.641884
46.94	-110263	46.94	143252	46.94	339081	46.94	675179	46.94	-0.645012
47.04	-109091	47.04	142471	47.04	338612	47.04	675648	47.04	-0.649696
47.14	-109091	47.14	143252	47.14	339394	47.14	675648	47.14	-0.649696
47.24	-109404	47.24	143252	47.24	339394	47.24	67682	47.24	-0.637978
47.34	-10956	47.34	143252	47.34	340097	47.34	677132	47.34	-0.642662
47.44	-109404	47.44	143252	47.44	339394	47.44	677601	47.44	-0.649696
47.54	-109872	47.54	144424	47.54	340253	47.54	678382	47.54	-0.652824
47.64	-10956	47.64	144424	47.64	340565	47.64	679554	47.64	-0.654381
47.74	-109404	47.74	144424	47.74	340097	47.74	679242	47.74	-0.669228
47.84	-109872	47.84	144424	47.84	340565	47.84	678304	47.84	-0.661415
47.94	-109872	47.94	145205	47.94	340565	47.94	678382	47.94	-0.664543
48.04	-109872	48.04	144892	48.04	340878	48.04	679242	48.04	-0.673912
48.14	-109872	48.14	144424	48.14	339862	48.14	678773	48.14	-0.688759
48.24	-109872	48.24	144424	48.24	339394	48.24	679476	48.24	-0.688759
48.34	-109872	48.34	144736	48.34	339394	48.34	678773	48.34	-0.685631
48.44	-110341	48.44	145205	48.44	340565	48.44	679554	48.44	-0.703606
48.54	-112216	48.54	145205	48.54	340565	48.54	680726	48.54	-0.70829
48.64	-112216	48.64	146377	48.64	340878	48.64	681195	48.64	-0.700478
48.74	-112216	48.74	146377	48.74	341347	48.74	681898	48.74	-0.705162
48.84	-112216	48.84	146377	48.84	341347	48.84	681429	48.84	-0.712196
48.94	-112216	48.94	146377	48.94	341034	48.94	681507	48.94	-0.715324
49.04	-112216	49.04	147158	49.04	340565	49.04	682367	49.04	-0.720009
49.14	-112216	49.14	146845	49.14	341347	49.14	681429	49.14	-0.712975
49.24	-112997	49.24	146377	49.24	342519	49.24	681507	49.24	-0.720009
49.34	-112997	49.34	146377	49.34	34205	49.34	682679	49.34	-0.720009
49.44	-112997	49.44	147549	49.44	341347	49.44	682679	49.44	-0.723137
49.54	-114169	49.54	147549	49.54	342519	49.54	683851	49.54	-0.727821
49.64	-114169	49.64	147549	49.64	342987	49.64	683382	49.64	-0.732506
49.74	-114169	49.74	14833	49.74	342519	49.74	683148	49.74	-0.73954
49.84	-114169	49.84	14833	49.84	343222	49.84	682679	49.84	-0.73954
49.94	-114951	49.94	149502	49.94	342519	49.94	683851	49.94	-0.736412
50.04	-114951	50.04	149502	50.04	3433	50.04	683382	50.04	-0.746574
50.14	-114951	50.14	149502	50.14	3433	50.14	683461	50.14	-0.751259
50.24	-114951	50.24	149502	50.24	344003	50.24	683148	50.24	-0.755943
50.34	-116122	50.34	150674	50.34	3433	50.34	683851	50.34	-0.762978
50.44	-116591	50.44	150674	50.44	343769	50.44	683851	50.44	-0.766106
50.54	-117294	50.54	150674	50.54	3433	50.54	684164	50.54	-0.759071
50.64	-117294	50.64	151455	50.64	344472	50.64	684632	50.64	-0.763756
50.74	-117294	50.74	151455	50.74	344003	50.74	684632	50.74	-0.77079
50.84	-117294	50.84	150986	50.84	3433	50.84	685101	50.84	-0.773918
50.94	-117294	50.94	150283	50.94	344472	50.94	685804	50.94	-0.783287
51.04	-117294	51.04	151455	51.04	344472	51.04	686507	51.04	-0.790321
51.14	-117294	51.14	151455	51.14	345253	51.14	686586	51.14	-0.785637
51.24	-117607	51.24	152236	51.24	344941	51.24	687445	51.24	-0.790321
51.34	-118076	51.34	152236	51.34	344472	51.34	686976	51.34	-0.790321
51.44	-119247	51.44	152236	51.44	345644	51.44	687289	51.44	-0.795006
51.54	-118076	51.54	152236	51.54	346425	51.54	687757	51.54	-0.795006
51.64	-119247	51.64	152236	51.64	345956	51.64	687757	51.64	-0.80204
51.74	-119716	51.74	152236	51.74	345253	51.74	68807	51.74	-0.805168
51.84	-120419	51.84	152236	51.84	346425	51.84	688539	51.84	-0.809853
51.94	-120419	51.94	153408	51.94	346425	51.94	688226	51.94	-0.809853
52.04	-120732	52.04	153408	52.04	346112	52.04	687757	52.04	-0.802818
52.14	-121201	52.14	15294	52.14	346425	52.14	688461	52.14	-0.809853
52.24	-121201	52.24	152236	52.24	347128	52.24	688539	52.24	-0.805168
52.34	-121669	52.34	152236	52.34	346425	52.34	688539	52.34	-0.809853
52.44	-122372	52.44	153017	52.44	346425	52.44	688226	52.44	-0.809853
52.54	-121201	52.54	153017	52.54	347206	52.54	688929	52.54	-0.814537
52.64	-121513	52.64	154189	52.64	347206	52.64	689242	52.64	-0.809853
52.74	-121982	52.74	154189	52.74	348066	52.74	688226	52.74	-0.812981
52.84	-123622	52.84	153876	52.84	348769	52.84	687757	52.84	-0.817665
52.94	-124326	52.94	154189	52.94	348769	52.94	688461	52.94	-0.817665
53.04	-125107	53.04	154189	53.04	34955	53.04	687757	53.04	-0.814537
53.14	-125107	53.14	154189	53.14	349081	53.14	688539	53.14	-0.821571
53.24	-124326	53.24	154189	53.24	34955	53.24	689242	53.24	-0.821571
53.34	-12542	53.34	154189	53.34	350331	53.34	689008	53.34	-0.824699
53.44	-125888	53.44	154189	53.44	350331	53.44	689711	53.44	-0.829384
53.54	-126357	53.54	154893	53.54	351034	53.54	689242	53.54	-0.82235
53.64	-12706	53.64	154189	53.64	351112	53.64	688539	53.64	-0.829384
53.74	-12706	53.74	154189	53.74	352284	53.74	689398	53.74	-0.829384
53.84	-12706	53.84	154189	53.84	351972	53.84	689711	53.84	-0.826256
53.94	-127528	53.94	154189	53.94	352284	53.94	689242	53.94	-0.83329
54.04	-128545	54.04	154189	54.04	352284	54.04	689711	54.04	-0.836418
54.14	-129013	54.14	154189	54.14	353456	54.14	689398	54.14	-0.845787
54.24	-129013	54.24	155361	54.24	354628	54.24	689711	54.24	-0.841103
54.34	-129013	54.34	155048	54.34	35494	54.34	689242	54.34	-0.844231
54.44	-129013	54.44	15458	54.44	355097	54.44	688539	54.44	-0.848915
54.54	-129013	54.54	153408	54.54	355409	54.54	689398	54.54	-0.841103
54.64	-129482	54.64	15458	54.64	355409	54.64	688461	54.64	-0.841103
54.74	-130185	54.74	15458	54.74	355409	54.74	688539	54.74	-0.829384
54.84	-130185	54.84	15294	54.84	356112	54.84	68807	54.84	-0.829384
54.94	-130185	54.94	152236	54.94	35619	54.94	688226	54.94	-0.834068
55.04	-130185	55.04	153408	55.04	357362	55.04	688539	55.04	-0.844231
55.14	-130185	55.14	153408	55.14	357362	55.14	689711	55.14	-0.848915
55.24	-130498	55.24	153408	55.24	358222	55.24	689242	55.24	-0.8536
55.34	-130966	55.34	153408	55.34	357753	55.34	689711	55.34	-0.848915
55.44	-130966	55.44	153408	55.44	358534	55.44	690179	55.44	-0.848915
55.54	-130966	55.54	153408	55.54	359237	55.54	689711	55.54	-0.848915
55.64	-131435	55.64	153408	55.64	359003	55.64	690414	55.64	-0.845787
55.74	-131357	55.74	153408	55.74	358534	55.74	690492	55.74	-0.855949
55.84	-131357	55.84	153095	55.84	358534	55.84	690492	55.84	-0.860634
55.94	-130185	55.94	152627	55.94	359237	55.94	690179	55.94	-0.860634
56.04	-130498	56.04	152627	56.04	358534	56.04	690882	56.04	-0.860634
56.14	-130966	56.14	152627	56.14	359315	56.14	690414	56.14	-0.865318
56.24	-130966	56.24	152627	56.24	360019	56.24	690492	56.24	-0.872353
56.34	-130966	56.34	152627	56.34	359315	56.34	690492	56.34	-0.875481
56.44	-130966	56.44	152627	56.44	359784	56.44	690179	56.44	-0.880165
56.54	-129794	56.54	152627	56.54	360487	56.54	689711	56.54	-0.880165
56.64	-130263	56.64	152627	56.64	360019	56.64	689242	56.64	-0.873131
56.74	-130966	56.74	152627	56.74	360487	56.74	689711	56.74	-0.880165
56.84	-130966	56.84	152627	56.84	360175	56.84	689711	56.84	-0.880165
56.94	-131435	56.94	152627	56.94	360487	56.94	689711	56.94	-0.883293
57.04	-132138	57.04	15294	57.04	360487	57.04	690414	57.04	-0.887978
57.14	-132138	57.14	153408	57.14	36119	57.14	689398	57.14	-0.880165
57.24	-132451	57.24	153408	57.24	361269	57.24	688929	57.24	-0.88485
57.34	-132919	57.34	153408	57.34	360956	57.34	689711	57.34	-0.891884
57.44	-132919	57.44	153408	57.44	361659	57.44	689711	57.44	-0.891884
57.54	-132919	57.54	153408	57.54	36119	57.54	690882	57.54	-0.895012
57.64	-133388	57.64	154189	57.64	360487	57.64	690414	57.64	-0.899696
57.74	-134091	57.74	154189	57.74	361269	57.74	689711	57.74	-0.904381
57.84	-134091	57.84	153408	57.84	361269	57.84	690179	57.84	-0.899696
57.94	-134091	57.94	153408	57.94	361972	57.94	689711	57.94	-0.911415
58.04	-134404	58.04	154189	58.04	36205	58.04	690882	58.04	-0.9161
58.14	-134872	58.14	154189	58.14	36205	58.14	690882	58.14	-0.923134
58.24	-134872	58.24	154189	58.24	361737	58.24	690882	58.24	-0.926262
58.34	-136044	58.34	154189	58.34	36244	58.34	690414	58.34	-0.930946
58.44	-134872	58.44	154189	58.44	361972	58.44	689711	58.44	-0.930946
58.54	-136044	58.54	154189	58.54	361269	58.54	689711	58.54	-0.930946
58.64	-136044	58.64	154189	58.64	361269	58.64	689711	58.64	-0.935631
58.74	-135341	58.74	154189	58.74	36244	58.74	689711	58.74	-0.945793
58.84	-136044	58.84	154658	58.84	362128	58.84	688539	58.84	-0.938759
58.94	-136044	58.94	156533	58.94	361659	58.94	689398	58.94	-0.943443
59.04	-136044	59.04	156533	59.04	36244	59.04	688929	59.04	-0.950478
59.14	-136044	59.14	155361	59.14	361972	59.14	688461	59.14	-0.950478
59.24	-136044	59.24	155361	59.24	361269	59.24	687757	59.24	-0.950478
59.34	-136044	59.34	156533	59.34	36244	59.34	687757	59.34	-0.953606
59.44	-136044	59.44	156533	59.44	36244	59.44	687757	59.44	-0.962975
59.54	-136044	59.54	156533	59.54	363222	59.54	687757	59.54	-0.970009
59.64	-136357	59.64	156533	59.64	363222	59.64	687757	59.64	-0.973137
59.74	-136513	59.74	156533	59.74	363222	59.74	687757	59.74	-0.970009
59.84	-136357	59.84	156533	59.84	362909	59.84	687757	59.84	-0.970009
59.94	-137997	59.94	156533	59.94	363612	59.94	687757	59.94	-0.982506
60.04	-137997	60.04	156533	60.04	36244	60.04	687757	60.04	-0.981728
60.14	-137997	60.14	156846	60.14	36244	60.14	687757	60.14	-0.981728
60.24	-137997	60.24	157314	60.24	363144	60.24	688539	60.24	-0.981728
60.34	-138466	60.34	156142	60.34	36244	60.34	688539	60.34	-0.970009
60.44	-139169	60.44	157314	60.44	363222	60.44	688539	60.44	-0.970009
60.54	-138701	60.54	157314	60.54	363222	60.54	687757	60.54	-0.974693
60.64	-138466	60.64	157314	60.64	363222	60.64	688539	60.64	-0.981728
60.74	-139169	60.74	157783	60.74	363222	60.74	688539	60.74	-0.984856
60.84	-139169	60.84	158486	60.84	363222	60.84	687757	60.84	-100126
60.94	-139169	60.94	158486	60.94	363222	60.94	687757	60.94	-100126
61.04	-139169	61.04	158486	61.04	363222	61.04	687757	61.04	-100126
61.14	-139482	61.14	158799	61.14	364394	61.14	687757	61.14	-100126
61.24	-139638	61.24	159267	61.24	364394	61.24	687757	61.24	-100126
61.34	-139169	61.34	159267	61.34	364394	61.34	686586	61.34	-100126
61.44	-140341	61.44	159267	61.44	364394	61.44	687757	61.44	-100594
61.54	-140341	61.54	159267	61.54	364862	61.54	687757	61.54	-100829
61.64	-140341	61.64	159267	61.64	364394	61.64	687757	61.64	-100594
61.74	-140341	61.74	159736	61.74	365097	61.74	687757	61.74	-101298
61.84	-140341	61.84	160439	61.84	363222	61.84	686586	61.84	-101298
61.94	-140341	61.94	160439	61.94	364394	61.94	686586	61.94	-100126
62.04	-141122	62.04	159267	62.04	363222	62.04	686586	62.04	-101611
62.14	-141122	62.14	159267	62.14	364394	62.14	685804	62.14	-100907
62.24	-141122	62.24	159267	62.24	363222	62.24	685804	62.24	-102079
62.34	-141122	62.34	159267	62.34	363222	62.34	685804	62.34	-102079
62.44	-142294	62.44	159267	62.44	363222	62.44	685804	62.44	-102079
62.54	-142294	62.54	159736	62.54	363691	62.54	684632	62.54	-100907
62.64	-143076	62.64	159971	62.64	364394	62.64	685804	62.64	-100907
62.74	-143076	62.74	160439	62.74	364394	62.74	684632	62.74	-102079
62.84	-144247	62.84	160439	62.84	364706	62.84	684632	62.84	-102079
62.94	-144247	62.94	160439	62.94	365175	62.94	685101	62.94	-102079
63.04	-144247	63.04	160439	63.04	365175	63.04	685023	63.04	-102079
63.14	-143779	63.14	159267	63.14	365175	63.14	685023	63.14	-100907
63.24	-143857	63.24	159267	63.24	365175	63.24	683851	63.24	-102547
63.34	-143857	63.34	159267	63.34	365175	63.34	684164	63.34	-103251
63.44	-143857	63.44	159736	63.44	365644	63.44	684632	63.44	-104032
63.54	-143544	63.54	160439	63.54	365565	63.54	685101	63.54	-103251
63.64	-144247	63.64	160439	63.64	365565	63.64	684632	63.64	-104032
63.74	-144247	63.74	159267	63.74	365565	63.74	684632	63.74	-104032
63.84	-144247	63.84	159267	63.84	365565	63.84	683851	63.84	-104032
63.94	-144247	63.94	15958	63.94	365878	63.94	683851	63.94	-103564
64.04	-145029	64.04	159267	64.04	366347	64.04	684164	64.04	-103329
64.14	-145029	64.14	159267	64.14	366347	64.14	684632	64.14	-104032
64.24	-146201	64.24	159267	64.24	366816	64.24	684632	64.24	-104032
64.34	-145732	64.34	158096	64.34	367519	64.34	683461	64.34	-104032
64.44	-145029	64.44	158564	64.44	367519	64.44	683929	64.44	-104032
64.54	-146201	64.54	158486	64.54	367519	64.54	683851	64.54	-104032
64.64	-146669	64.64	158486	64.64	366347	64.64	682679	64.64	-104032
64.74	-146201	64.74	157314	64.74	366347	64.74	682679	64.74	-104032
64.84	-146904	64.84	157314	64.84	366659	64.84	681898	64.84	-104032
64.94	-146201	64.94	156846	64.94	367128	64.94	681039	64.94	-104032
65.04	-146201	65.04	157314	65.04	367597	65.04	681507	65.04	-104032
65.14	-146201	65.14	157314	65.14	3683	65.14	680336	65.14	-104032
65.24	-146669	65.24	156142	65.24	3683	65.24	680023	65.24	-104032
65.34	-145732	65.34	156611	65.34	367519	65.34	680726	65.34	-104032
65.44	-146201	65.44	157314	65.44	367519	65.44	679554	65.44	-104032
65.54	-146201	65.54	156533	65.54	367519	65.54	678773	65.54	-105204
65.64	-146201	65.64	15583	65.64	366816	65.64	67807	65.64	-105204
65.74	-146513	65.74	156533	65.74	367519	65.74	678773	65.74	-105204
65.84	-146982	65.84	156533	65.84	367831	65.84	678773	65.84	-105204
65.94	-146669	65.94	155674	65.94	3683	65.94	678304	65.94	-105985
66.04	-146201	66.04	156142	66.04	3683	66.04	677601	66.04	-105985
66.14	-146904	66.14	155361	66.14	3683	66.14	67682	66.14	-107157
66.24	-146669	66.24	15583	66.24	367519	66.24	675648	66.24	-107157
66.34	-147685	66.34	155361	66.34	367519	66.34	675648	66.34	-10747
66.44	-146982	66.44	155674	66.44	367987	66.44	674476	66.44	-107938
66.54	-147841	66.54	155361	66.54	367519	66.54	674476	66.54	-10872
66.64	-147372	66.64	155361	66.64	367519	66.64	674164	66.64	-108407
66.74	-146904	66.74	154658	66.74	367519	66.74	674867	66.74	-108251
66.84	-146982	66.84	155361	66.84	367519	66.84	673695	66.84	-10872
66.94	-146982	66.94	15458	66.94	367519	66.94	672914	66.94	-10872
67.04	-146669	67.04	154893	67.04	367519	67.04	672914	67.04	-107938
67.14	-146201	67.14	15583	67.14	367519	67.14	671742	67.14	-108407
67.24	-146201	67.24	156533	67.24	367519	67.24	672054	67.24	-10911
67.34	-146904	67.34	155674	67.34	367519	67.34	672523	67.34	-109892
67.44	-146201	67.44	156611	67.44	367519	67.44	672523	67.44	-109892
67.54	-146982	67.54	156533	67.54	367519	67.54	673383	67.54	-109892
67.64	-146982	67.64	155361	67.64	367831	67.64	673226	67.64	-109892
67.74	-146513	67.74	154658	67.74	3683	67.74	673695	67.74	-109892
67.84	-146982	67.84	155674	67.84	3683	67.84	672523	67.84	-109892
67.94	-146669	67.94	156142	67.94	368769	67.94	672523	67.94	-109892
68.04	-146201	68.04	156142	68.04	369472	68.04	672523	68.04	-111532
68.14	-146982	68.14	156142	68.14	369472	68.14	673695	68.14	-111063
68.24	-146513	68.24	156611	68.24	370644	68.24	672523	68.24	-112235
68.34	-145497	68.34	156533	68.34	370644	68.34	672523	68.34	-112235
68.44	-145029	68.44	156846	68.44	370956	68.44	673695	68.44	-112235
68.54	-145029	68.54	157314	68.54	371425	68.54	673695	68.54	-112235
68.64	-146201	68.64	156611	68.64	370253	68.64	674476	68.64	-111063
68.74	-145732	68.74	157314	68.74	371894	68.74	674476	68.74	-111063
68.84	-145029	68.84	157627	68.84	372128	68.84	674476	68.84	-111376
68.94	-145029	68.94	158096	68.94	371894	68.94	675648	68.94	-111845
69.04	-144716	69.04	158564	69.04	372597	69.04	675648	69.04	-111845
69.14	-145419	69.14	159267	69.14	372597	69.14	676117	69.14	-111845
69.24	-145419	69.24	158486	69.24	372597	69.24	67682	69.24	-111845
69.34	-144951	69.34	158486	69.34	372597	69.34	676351	69.34	-111532
69.44	-144247	69.44	158486	69.44	372597	69.44	677601	69.44	-113017
69.54	-145029	69.54	157627	69.54	373378	69.54	677601	69.54	-113329
69.64	-144716	69.64	158564	69.64	373378	69.64	677601	69.64	-113798
69.74	-143779	69.74	159267	69.74	373378	69.74	678773	69.74	-113798
69.84	-143076	69.84	159267	69.84	373378	69.84	679554	69.84	-113017
69.94	-143076	69.94	159736	69.94	373378	69.94	679554	69.94	-113485
70.04	-142607	70.04	159658	70.04	373378	70.04	680726	70.04	-114188
70.14	-141904	70.14	160752	70.14	373847	70.14	680726	70.14	-11372
70.24	-141591	70.24	160439	70.24	37455	70.24	681507	70.24	-113017
70.34	-142294	70.34	160439	70.34	37455	70.34	682679	70.34	-113017
70.44	-142294	70.44	160439	70.44	37455	70.44	683148	70.44	-113017
70.54	-141122	70.54	160439	70.54	37455	70.54	682992	70.54	-113017
70.64	-142294	70.64	160126	70.64	37455	70.64	68432	70.64	-113017
70.74	-141826	70.74	159658	70.74	37455	70.74	685023	70.74	-113485
70.84	-141122	70.84	159971	70.84	37455	70.84	685804	70.84	-114188
70.94	-141122	70.94	159267	70.94	37455	70.94	686507	70.94	-114188
71.04	-141904	71.04	160439	71.04	37455	71.04	685804	71.04	-114188
71.14	-141591	71.14	159267	71.14	375722	71.14	686586	71.14	-11497
71.24	-141122	71.24	159736	71.24	37455	71.24	686586	71.24	-11497
71.34	-141122	71.34	160439	71.34	375722	71.34	686586	71.34	-11497
71.44	-141122	71.44	160439	71.44	375722	71.44	687757	71.44	-11497
71.54	-141826	71.54	160439	71.54	376034	71.54	687757	71.54	-114188
71.64	-141122	71.64	160439	71.64	375331	71.64	688539	71.64	-114188
71.74	-141122	71.74	160439	71.74	375331	71.74	689711	71.74	-114188
71.84	-14081	71.84	160439	71.84	3758	71.84	689242	71.84	-114501
71.94	-140341	71.94	160752	71.94	376503	71.94	689711	71.94	-11497
72.04	-141122	72.04	160049	72.04	377675	72.04	689711	72.04	-11497
72.14	-140654	72.14	160049	72.14	377675	72.14	689711	72.14	-115438
72.24	-141122	72.24	160049	72.24	377675	72.24	690492	72.24	-116142
72.34	-141122	72.34	160049	72.34	377675	72.34	690492	72.34	-116142
72.44	-14081	72.44	160049	72.44	378456	72.44	690492	72.44	-116142
72.54	-141122	72.54	160049	72.54	377675	72.54	690179	72.54	-116142
72.64	-141122	72.64	160049	72.64	377987	72.64	690882	72.64	-116142
72.74	-141122	72.74	160049	72.74	378456	72.74	690882	72.74	-116142
72.84	-140654	72.84	159267	72.84	378456	72.84	691664	72.84	-116142
72.94	-141122	72.94	159267	72.94	378456	72.94	691664	72.94	-116142
73.04	-140654	73.04	159267	73.04	378456	73.04	691664	73.04	-116923
73.14	-139951	73.14	159736	73.14	378456	73.14	692836	73.14	-116142
73.24	-139638	73.24	160439	73.24	378925	73.24	692836	73.24	-116923
73.34	-140341	73.34	160439	73.34	379628	73.34	692836	73.34	-116142
73.44	-140341	73.44	160439	73.44	380409	73.44	692836	73.44	-116142
73.54	-140341	73.54	160439	73.54	380409	73.54	693617	73.54	-116923
73.64	-140654	73.64	160439	73.64	380409	73.64	692367	73.64	-116923
73.74	-139951	73.74	159267	73.74	37994	73.74	692445	73.74	-116923
73.84	-139951	73.84	158486	73.84	379706	73.84	691664	73.84	-118407
73.94	-141122	73.94	158799	73.94	380409	73.94	691664	73.94	-118876
74.04	-141904	74.04	158955	74.04	380409	74.04	691664	74.04	-118876
74.14	-141904	74.14	158799	74.14	380409	74.14	692914	74.14	-119344
74.24	-143076	74.24	159267	74.24	380409	74.24	693617	74.24	-120048
74.34	-142763	74.34	159736	74.34	37994	74.34	693617	74.34	-120048
74.44	-142294	74.44	159267	74.44	379237	74.44	693617	74.44	-120048
74.54	-142294	74.54	159267	74.54	379237	74.54	693617	74.54	-120048
74.64	-143076	74.64	159267	74.64	378456	74.64	693617	74.64	-120048
74.74	-142607	74.74	159267	74.74	378456	74.74	692836	74.74	-120048
74.84	-141904	74.84	159267	74.84	378456	74.84	693929	74.84	-120048
74.94	-141904	74.94	159736	74.94	378456	74.94	694398	74.94	-120048
75.04	-141591	75.04	159658	75.04	379237	75.04	693304	75.04	-12122
75.14	-142294	75.14	159971	75.14	378456	75.14	693148	75.14	-120048
75.24	-142294	75.24	160439	75.24	379237	75.24	693617	75.24	-120516
75.34	-141826	75.34	159267	75.34	379237	75.34	694086	75.34	-12122
75.44	-141122	75.44	159267	75.44	379237	75.44	692836	75.44	-12122
75.54	-142294	75.54	159736	75.54	380409	75.54	692836	75.54	-12122
75.64	-141826	75.64	160439	75.64	379237	75.64	692836	75.64	-12122
75.74	-141122	75.74	159658	75.74	380409	75.74	692836	75.74	-122392
75.84	-141591	75.84	159658	75.84	380409	75.84	692836	75.84	-122392
75.94	-141122	75.94	159971	75.94	380409	75.94	692836	75.94	-123173
76.04	-141122	76.04	160439	76.04	380409	76.04	692836	76.04	-123486
76.14	-141122	76.14	159267	76.14	380409	76.14	692836	76.14	-123954
76.24	-141122	76.24	159736	76.24	380097	76.24	692836	76.24	-123954
76.34	-140654	76.34	159267	76.34	37994	76.34	692836	76.34	-124422
76.44	-139951	76.44	159267	76.44	380409	76.44	692367	76.44	-125126
76.54	-139951	76.54	158799	76.54	380409	76.54	691664	76.54	-125126
76.64	-14081	76.64	159267	76.64	380409	76.64	691664	76.64	-125126
76.74	-140341	76.74	159736	76.74	381581	76.74	691664	76.74	-124657
76.84	-140341	76.84	159267	76.84	381581	76.84	691664	76.84	-124422
76.94	-139873	76.94	159267	76.94	381269	76.94	691664	76.94	-125126
77.04	-139951	77.04	158486	77.04	381112	77.04	691664	77.04	-125126
77.14	-139951	77.14	158486	77.14	381581	77.14	691664	77.14	-125126
77.24	-139638	77.24	158486	77.24	381581	77.24	691664	77.24	-125126
77.34	-139169	77.34	158799	77.34	381581	77.34	691664	77.34	-125439
77.44	-139169	77.44	158096	77.44	381581	77.44	691664	77.44	-125907
77.54	-138701	77.54	158564	77.54	381581	77.54	691664	77.54	-125907
77.64	-137997	77.64	159736	77.64	381581	77.64	692133	77.64	-125907
77.74	-137997	77.74	159658	77.74	381581	77.74	692836	77.74	-125907
77.84	-137997	77.84	159658	77.84	381581	77.84	692836	77.84	-127079
77.94	-137685	77.94	159658	77.94	381581	77.94	692836	77.94	-127079
78.04	-137216	78.04	159971	78.04	381581	78.04	692836	78.04	-127079
78.14	-136748	78.14	159267	78.14	381581	78.14	692836	78.14	-127079
78.24	-136044	78.24	159267	78.24	381581	78.24	692836	78.24	-127079
78.34	-136044	78.34	159267	78.34	381581	78.34	692836	78.34	-127079
78.44	-136044	78.44	159267	78.44	381581	78.44	692836	78.44	-127079
78.54	-135576	78.54	158486	78.54	382362	78.54	692836	78.54	-12786
78.64	-134872	78.64	158955	78.64	382362	78.64	692836	78.64	-12786
78.74	-13456	78.74	159971	78.74	382362	78.74	692836	78.74	-12786
78.84	-134091	78.84	160126	78.84	382362	78.84	693148	78.84	-127079
78.94	-134091	78.94	159971	78.94	382362	78.94	693617	78.94	-127079
79.04	-134091	79.04	159267	79.04	382362	79.04	693617	79.04	-127079
79.14	-133623	79.14	159267	79.14	382362	79.14	693617	79.14	-127547
79.24	-132607	79.24	159267	79.24	382362	79.24	692445	79.24	-129032
79.34	-132138	79.34	159267	79.34	382362	79.34	692445	79.34	-129032
79.44	-131357	79.44	159267	79.44	38205	79.44	692445	79.44	-129032
79.54	-131357	79.54	159736	79.54	381581	79.54	692445	79.54	-129032
79.64	-131357	79.64	160439	79.64	382753	79.64	693617	79.64	-129032
79.74	-130888	79.74	159267	79.74	382753	79.74	693617	79.74	-129032
79.84	-129872	79.84	159267	79.84	382753	79.84	693617	79.84	-129032
79.94	-129404	79.94	158486	79.94	382753	79.94	693617	79.94	-129032
80.04	-127763	80.04	158486	80.04	382753	80.04	693617	80.04	-129032
80.14	-128232	80.14	158486	80.14	382753	80.14	693617	80.14	-129032
80.24	-126747	80.24	158486	80.24	382753	80.24	693304	80.24	-129032
80.34	-127451	80.34	158486	80.34	383534	80.34	692836	80.34	-130204
80.44	-12581	80.44	158486	80.44	383534	80.44	692836	80.44	-130204
80.54	-125107	80.54	158486	80.54	383534	80.54	692836	80.54	-130204
80.64	-125107	80.64	157627	80.64	383534	80.64	691976	80.64	-130204
80.74	-125107	80.74	158096	80.74	383534	80.74	692445	80.74	-130517
80.84	-125107	80.84	158096	80.84	383534	80.84	693617	80.84	-130985
80.94	-124638	80.94	158096	80.94	384706	80.94	693304	80.94	-130985
81.04	-123935	81.04	158096	81.04	384706	81.04	692836	81.04	-130985
81.14	-123622	81.14	157314	81.14	384706	81.14	692836	81.14	-130985
81.24	-123154	81.24	157314	81.24	384706	81.24	692836	81.24	-131767
81.34	-123154	81.34	157314	81.34	384706	81.34	692836	81.34	-131767
81.44	-123154	81.44	157314	81.44	384706	81.44	692836	81.44	-131767
81.54	-121904	81.54	156611	81.54	384706	81.54	692836	81.54	-131767
81.64	-121201	81.64	157314	81.64	384706	81.64	692836	81.64	-131767
81.74	-121201	81.74	157314	81.74	384706	81.74	692836	81.74	-131767
81.84	-120888	81.84	157314	81.84	384706	81.84	692836	81.84	-132235
81.94	-119951	81.94	157314	81.94	384706	81.94	692836	81.94	-132938
82.04	-119247	82.04	157314	82.04	384706	82.04	692836	82.04	-132938
82.14	-118935	82.14	157627	82.14	384706	82.14	692836	82.14	-132938
82.24	-117998	82.24	157783	82.24	384706	82.24	692836	82.24	-132938
82.34	-117294	82.34	159267	82.34	385487	82.34	692836	82.34	-133251
82.44	-117294	82.44	159267	82.44	385019	82.44	692836	82.44	-13372
82.54	-117294	82.54	158486	82.54	384784	82.54	692836	82.54	-13372
82.64	-116826	82.64	158486	82.64	385487	82.64	692367	82.64	-13372
82.74	-116122	82.74	158486	82.74	386659	82.74	691664	82.74	-13372
82.84	-11581	82.84	159267	82.84	386659	82.84	691351	82.84	-134188
82.94	-115341	82.94	159267	82.94	386659	82.94	690882	82.94	-136063
83.04	-114873	83.04	158955	83.04	385487	83.04	690882	83.04	-136063
83.14	-114169	83.14	159658	83.14	38619	83.14	690882	83.14	-136063
83.24	-113857	83.24	159658	83.24	385487	83.24	691664	83.24	-136063
83.34	-113388	83.34	159658	83.34	385487	83.34	691664	83.34	-136063
83.44	-113388	83.44	158486	83.44	385487	83.44	691195	83.44	-136063
83.54	-113388	83.54	158486	83.54	385487	83.54	690492	83.54	-136063
83.64	-114169	83.64	158799	83.64	385956	83.64	690492	83.64	-136063
83.74	-113701	83.74	159267	83.74	386659	83.74	690492	83.74	-136063
83.84	-112997	83.84	159267	83.84	386659	83.84	690492	83.84	-136063
83.94	-112997	83.94	158096	83.94	386659	83.94	690492	83.94	-136063
84.04	-112997	84.04	158096	84.04	386659	84.04	690492	84.04	-136063
84.14	-112685	84.14	158564	84.14	386659	84.14	690179	84.14	-136063
84.24	-112216	84.24	158486	84.24	38619	84.24	689711	84.24	-136063
84.34	-112216	84.34	158486	84.34	385487	84.34	689711	84.34	-136063
84.44	-111748	84.44	158486	84.44	385487	84.44	689242	84.44	-136532
84.54	-111044	84.54	158799	84.54	385956	84.54	688539	84.54	-136767
84.64	-110732	84.64	159267	84.64	386659	84.64	688539	84.64	-136532
84.74	-109482	84.74	159267	84.74	386659	84.74	688539	84.74	-137235
84.84	-110263	84.84	159736	84.84	38619	84.84	688539	84.84	-137235
84.94	-109795	84.94	160439	84.94	386269	84.94	688539	84.94	-137235
85.04	-109091	85.04	159267	85.04	386269	85.04	688539	85.04	-137235
85.14	-108623	85.14	159267	85.14	386737	85.14	687757	85.14	-137235
85.24	-107919	85.24	159267	85.24	38744	85.24	687757	85.24	-137235
85.34	-107607	85.34	160752	85.34	38744	85.34	68807	85.34	-137548
85.44	-107138	85.44	161221	85.44	386972	85.44	687367	85.44	-138017
85.54	-107138	85.54	161221	85.54	385956	85.54	687367	85.54	-138017
85.64	-107138	85.64	160049	85.64	386659	85.64	687054	85.64	-138017
85.74	-10667	85.74	160517	85.74	386659	85.74	686586	85.74	-138017
85.84	-105966	85.84	161221	85.84	386659	85.84	685804	85.84	-138798
85.94	-105653	85.94	161221	85.94	386972	85.94	685804	85.94	-138798
86.04	-105185	86.04	161689	86.04	38744	86.04	686586	86.04	-138017
86.14	-105185	86.14	162392	86.14	387128	86.14	685804	86.14	-138798
86.24	-104716	86.24	162705	86.24	386972	86.24	685804	86.24	-138798
86.34	-104013	86.34	163174	86.34	38744	86.34	686117	86.34	-138798
86.44	-104872	86.44	163174	86.44	38744	86.44	685414	86.44	-138798
86.54	-103935	86.54	162861	86.54	38744	86.54	685414	86.54	-138798
86.64	-104013	86.64	163096	86.64	387909	86.64	685414	86.64	-139266
86.74	-1037	86.74	162861	86.74	388612	86.74	685101	86.74	-13997
86.84	-103232	86.84	163564	86.84	388612	86.84	684632	86.84	-140282
86.94	-103232	86.94	163877	86.94	388612	86.94	684632	86.94	-14161
87.04	-103232	87.04	164346	87.04	388612	87.04	684632	87.04	-13997
87.14	-103935	87.14	164346	87.14	388612	87.14	684632	87.14	-141454
87.24	-103232	87.24	164346	87.24	388612	87.24	684632	87.24	-140751
87.34	-103232	87.34	164814	87.34	388612	87.34	684632	87.34	-140751
87.44	-102763	87.44	165517	87.44	388925	87.44	684632	87.44	-141923
87.54	-10206	87.54	164346	87.54	389394	87.54	684632	87.54	-141923
87.64	-101747	87.64	16583	87.64	389394	87.64	685336	87.64	-141923
87.74	-101279	87.74	165127	87.74	389394	87.74	684632	87.74	-140751
87.84	-101279	87.84	165595	87.84	389394	87.84	684632	87.84	-141923
87.94	-101279	87.94	166299	87.94	389394	87.94	684632	87.94	-141923
88.04	-10081	88.04	166299	88.04	389394	88.04	684632	88.04	-141923
88.14	-100107	88.14	166299	88.14	389394	88.14	684632	88.14	-141923
88.24	-0.99794	88.24	166611	88.24	389394	88.24	683461	88.24	-141923
88.34	-0.988571	88.34	16708	88.34	389394	88.34	684632	88.34	-143095
88.44	-0.989349	88.44	16708	88.44	388691	88.44	684632	88.44	-143876
88.54	-0.986221	88.54	167548	88.54	388925	88.54	683461	88.54	-143876
88.64	-0.981537	88.64	167471	88.64	388222	88.64	684632	88.64	-144344
88.74	-0.981537	88.74	167471	88.74	388222	88.74	684632	88.74	-145048
88.84	-0.976852	88.84	166299	88.84	388691	88.84	684632	88.84	-145048
88.94	-0.969818	88.94	166299	88.94	389394	88.94	685101	88.94	-145048
89.04	-0.965134	89.04	166299	89.04	389394	89.04	685336	89.04	-145048
89.14	-0.958099	89.14	166767	89.14	389394	89.14	684632	89.14	-145048
89.24	-0.954971	89.24	167471	89.24	389394	89.24	684632	89.24	-145048
89.34	-0.950287	89.34	168955	89.34	389394	89.34	684632	89.34	-146532
89.44	-0.950287	89.44	169424	89.44	389394	89.44	684632	89.44	-145829
89.54	-0.945602	89.54	169424	89.54	389394	89.54	684632	89.54	-145829
89.64	-0.938568	89.64	169424	89.64	389394	89.64	684632	89.64	-147469
89.74	-0.938568	89.74	169424	89.74	389394	89.74	684632	89.74	-148173
89.84	-0.93544	89.84	169424	89.84	389394	89.84	68432	89.84	-148173
89.94	-0.930756	89.94	169424	89.94	390878	89.94	683851	89.94	-148173
90.04	-0.930756	90.04	169892	90.04	390175	90.04	683851	90.04	-148641
90.14	-0.930756	90.14	170596	90.14	391347	90.14	683851	90.14	-149345
90.24	-0.93779	90.24	169424	90.24	390175	90.24	683851	90.24	-149345
90.34	-0.930756	90.34	170908	90.34	390175	90.34	683851	90.34	-149657
90.44	-0.927628	90.44	171377	90.44	391347	90.44	683382	90.44	-150126
90.54	-0.922943	90.54	170205	90.54	391347	90.54	682679	90.54	-150126
90.64	-0.918259	90.64	170205	90.64	391347	90.64	682679	90.64	-150126
90.74	-0.919037	90.74	170205	90.74	391347	90.74	682679	90.74	-150126
90.84	-0.915909	90.84	170673	90.84	391347	90.84	682367	90.84	-150594
90.94	-0.922943	90.94	171377	90.94	391347	90.94	681898	90.94	-152079
91.04	-0.918259	91.04	171377	91.04	392128	91.04	680726	91.04	-151298
91.14	-0.911224	91.14	17169	91.14	392128	91.14	681898	91.14	-151611
91.24	-0.911224	91.24	172158	91.24	392128	91.24	681898	91.24	-15286
91.34	-0.90654	91.34	171377	91.34	392597	91.34	682211	91.34	-15286
91.44	-0.899506	91.44	171845	91.44	394003	91.44	682367	91.44	-15286
91.54	-0.896378	91.54	171377	91.54	393769	91.54	681898	91.54	-15286
91.64	-0.891693	91.64	171377	91.64	394003	91.64	681898	91.64	-15286
91.74	-0.891693	91.74	171377	91.74	3933	91.74	682211	91.74	-15286
91.84	-0.898727	91.84	171377	91.84	394472	91.84	682679	91.84	-154501
91.94	-0.879974	91.94	171377	91.94	395253	91.94	682679	91.94	-154032
92.04	-0.879974	92.04	170205	92.04	395253	92.04	682679	92.04	-154032
92.14	-0.879974	92.14	170205	92.14	395253	92.14	682679	92.14	-155204
92.24	-0.888565	92.24	170205	92.24	395253	92.24	683461	92.24	-154032
92.34	-0.872162	92.34	169424	92.34	395253	92.34	683461	92.34	-154345
92.44	-0.872162	92.44	169736	92.44	395253	92.44	683461	92.44	-154813
92.54	-0.872162	92.54	170205	92.54	396425	92.54	683461	92.54	-156454
92.64	-0.872162	92.64	170205	92.64	396425	92.64	682679	92.64	-155985
92.74	-0.867477	92.74	170673	92.74	396425	92.74	682679	92.74	-157157
92.84	-0.860443	92.84	171377	92.84	396112	92.84	682679	92.84	-157157
92.94	-0.860443	92.94	170205	92.94	395644	92.94	682679	92.94	-15747
93.04	-0.860443	93.04	170205	93.04	395644	93.04	682679	93.04	-157938
93.14	-0.857315	93.14	170205	93.14	395644	93.14	682679	93.14	-157938
93.24	-0.852631	93.24	169892	93.24	395644	93.24	682679	93.24	-158407
93.34	-0.859665	93.34	170596	93.34	396425	93.34	682679	93.34	-15911
93.44	-0.852631	93.44	170596	93.44	396425	93.44	682679	93.44	-15911
93.54	-0.860443	93.54	170908	93.54	395956	93.54	683148	93.54	-159579
93.64	-0.860443	93.64	171377	93.64	395253	93.64	683851	93.64	-160282
93.74	-0.860443	93.74	171377	93.74	396425	93.74	684632	93.74	-160282
93.84	-0.860443	93.84	171377	93.84	396425	93.84	684945	93.84	-160282
93.94	-0.872162	93.94	170205	93.94	396112	93.94	685414	93.94	-160282
94.04	-0.869034	94.04	170205	94.04	395644	94.04	685414	94.04	-160282
94.14	-0.864349	94.14	170205	94.14	395644	94.14	685414	94.14	-160595
94.24	-0.864349	94.24	169892	94.24	395644	94.24	686586	94.24	-161063
94.34	-0.867477	94.34	170596	94.34	395644	94.34	686586	94.34	-161063
94.44	-0.860443	94.44	170596	94.44	396425	94.44	686586	94.44	-161063
94.54	-0.860443	94.54	170596	94.54	396425	94.54	686586	94.54	-161063
94.64	-0.855759	94.64	170596	94.64	397597	94.64	686586	94.64	-161532
94.74	-0.857315	94.74	170596	94.74	397597	94.74	686273	94.74	-162235
94.84	-0.852631	94.84	170596	94.84	397597	94.84	685804	94.84	-162235
94.94	-0.852631	94.94	169736	94.94	397597	94.94	685804	94.94	-162235
95.04	-0.852631	95.04	169892	95.04	397128	95.04	686117	95.04	-162548
95.14	-0.855759	95.14	168642	95.14	397206	95.14	686586	95.14	-163017
95.24	-0.848724	95.24	167783	95.24	397206	95.24	686586	95.24	-163485
95.34	-0.848724	95.34	168252	95.34	397206	95.34	687757	95.34	-164188
95.44	-0.845596	95.44	168252	95.44	397206	95.44	687757	95.44	-163017
95.54	-0.840912	95.54	16872	95.54	397206	95.54	687757	95.54	-164188
95.64	-0.852631	95.64	168252	95.64	398066	95.64	688539	95.64	-164188
95.74	-0.847946	95.74	167471	95.74	397597	95.74	688539	95.74	-163017
95.84	-0.840912	95.84	167471	95.84	397597	95.84	688539	95.84	-163017
95.94	-0.840912	95.94	167783	95.94	397128	95.94	689711	95.94	-163329
96.04	-0.840912	96.04	168252	96.04	396425	96.04	689711	96.04	-163798
96.14	-0.840912	96.14	168252	96.14	396425	96.14	689711	96.14	-165438
96.24	-0.848724	96.24	167548	96.24	396425	96.24	689711	96.24	-166142
96.34	-0.840912	96.34	168252	96.34	396425	96.34	689711	96.34	-166142
96.44	-0.845596	96.44	168252	96.44	397597	96.44	689711	96.44	-166142
96.54	-0.840912	96.54	167471	96.54	397128	96.54	689711	96.54	-166142
96.64	-0.840912	96.64	167471	96.64	397206	96.64	690492	96.64	-166142
96.74	-0.840912	96.74	166767	96.74	397206	96.74	690492	96.74	-166142
96.84	-0.847946	96.84	167471	96.84	397206	96.84	690492	96.84	-166142
96.94	-0.840912	96.94	167471	96.94	397206	96.94	690961	96.94	-166142
97.04	-0.840912	97.04	166689	97.04	397206	97.04	692836	97.04	-166142
97.14	-0.840912	97.14	165517	97.14	396894	97.14	692836	97.14	-166142
97.24	-0.852631	97.24	165517	97.24	396425	97.24	692836	97.24	-166454
97.34	-0.852631	97.34	16583	97.34	396425	97.34	692836	97.34	-166923
97.44	-0.855759	97.44	166299	97.44	396425	97.44	692836	97.44	-167391
97.54	-0.848724	97.54	165127	97.54	396425	97.54	692836	97.54	-168095
97.64	-0.848724	97.64	165127	97.64	396425	97.64	692836	97.64	-168095
97.74	-0.848724	97.74	164346	97.74	396425	97.74	692836	97.74	-168563
97.84	-0.845596	97.84	164346	97.84	396425	97.84	693617	97.84	-169267
97.94	-0.840912	97.94	164346	97.94	396425	97.94	693617	97.94	-169579
98.04	-0.852631	98.04	163174	98.04	396425	98.04	694789	98.04	-170048
98.14	-0.847946	98.14	163174	98.14	396425	98.14	694789	98.14	-170516
98.24	-0.837784	98.24	163642	98.24	396425	98.24	695101	98.24	-17122
98.34	-0.833099	98.34	163564	98.34	397597	98.34	695258	98.34	-17122
98.44	-0.840912	98.44	163877	98.44	397597	98.44	694789	98.44	-17122
98.54	-0.836227	98.54	164346	98.54	397597	98.54	695101	98.54	-17122
98.64	-0.829193	98.64	163174	98.64	397597	98.64	69557	98.64	-171532
98.74	-0.840912	98.74	163174	98.74	397597	98.74	696351	98.74	-172782
98.84	-0.840912	98.84	163174	98.84	397597	98.84	696351	98.84	-172782
98.94	-0.840912	98.94	163174	98.94	397597	98.94	696039	98.94	-172001
99.04	-0.837784	99.04	163642	99.04	397597	99.04	69557	99.04	-172469
99.14	-0.840912	99.14	163564	99.14	398378	99.14	696742	99.14	-173173
99.24	-0.840912	99.24	162392	99.24	397597	99.24	696742	99.24	-172704
99.34	-0.840912	99.34	162392	99.34	397597	99.34	696742	99.34	-172469
99.44	-0.852631	99.44	162392	99.44	398378	99.44	697054	99.44	-173173
99.54	-0.847946	99.54	162392	99.54	398378	99.54	697523	99.54	-173486
99.64	-0.840912	99.64	162392	99.64	398378	99.64	697523	99.64	-174422
99.74	-0.840912	99.74	163877	99.74	398378	99.74	697523	99.74	-175126
99.84	-0.840912	99.84	164346	99.84	398378	99.84	697211	99.84	-175126
99.94	-0.840912	99.94	163642	99.94	398378	99.94	696742	99.94	-175126
100.04	-0.840912	100.04	164346	100.04	398378	100.04	696742	100.04	-175126
100.14	-0.840912	100.14	164346	100.14	398378	100.14	696742	100.14	-173954
100.24	-0.840912	100.24	164346	100.24	398378	100.24	696742	100.24	-173954
100.34	-0.840912	100.34	163564	100.34	398378	100.34	696742	100.34	-174422
100.44	-0.840912	100.44	163564	100.44	398378	100.44	696742	100.44	-174345
100.54	-0.840912	100.54	162705	100.54	398378	100.54	696742	100.54	-174345
100.64	-0.840912	100.64	163174	100.64	398378	100.64	696742	100.64	-174657
100.74	-0.840912	100.74	163642	100.74	398378	100.74	696742	100.74	-175126
100.84	-0.840912	100.84	164346	100.84	398378	100.84	696742	100.84	-174813
100.94	-0.840912	100.94	164814	100.94	398378	100.94	696742	100.94	-174657
101.04	-0.852631	101.04	165517	101.04	398378	101.04	696742	101.04	-175126
101.14	-0.849503	101.14	16583	101.14	398378	101.14	696742	101.14	-175126
101.24	-0.844818	101.24	165127	101.24	398378	101.24	696742	101.24	-175907
101.34	-0.840134	101.34	165127	101.34	39869	101.34	696742	101.34	-175907
101.44	-0.840912	101.44	165127	101.44	399159	101.44	696742	101.44	-175594
101.54	-0.840912	101.54	165127	101.54	399159	101.54	696742	101.54	-175829
101.64	-0.840912	101.64	165595	101.64	399159	101.64	697914	101.64	-176376
101.74	-0.840912	101.74	166299	101.74	399159	101.74	697914	101.74	-177079
101.84	-0.836227	101.84	166299	101.84	399628	101.84	697914	101.84	-177079
101.94	-0.840912	101.94	165517	101.94	399862	101.94	697914	101.94	-177079
102.04	-0.840912	102.04	165517	102.04	399159	102.04	698695	102.04	-177079
102.14	-0.840912	102.14	16583	102.14	399628	102.14	698695	102.14	-177392
102.24	-0.837784	102.24	166299	102.24	400331	102.24	698695	102.24	-17786
102.34	-0.833099	102.34	166299	102.34	400331	102.34	698695	102.34	-177079
102.44	-0.833099	102.44	166299	102.44	400331	102.44	698695	102.44	-177079
102.54	-0.840912	102.54	166299	102.54	400331	102.54	697914	102.54	-177079
102.64	-0.836227	102.64	166767	102.64	400331	102.64	697914	102.64	-17786
102.74	-0.829193	102.74	167471	102.74	400331	102.74	698695	102.74	-17786
102.84	-0.829193	102.84	167471	102.84	39955	102.84	698695	102.84	-177547
102.94	-0.840912	102.94	167471	102.94	4008	102.94	698226	102.94	-178251
103.04	-0.840912	103.04	167783	103.04	400722	103.04	697992	103.04	-178251
103.14	-0.840912	103.14	168252	103.14	400722	103.14	698226	103.14	-178251
103.24	-0.837784	103.24	168252	103.24	401034	103.24	697523	103.24	-178251
103.34	-0.833099	103.34	16708	103.34	401503	103.34	697523	103.34	-178251
103.44	-0.833099	103.44	16872	103.44	401503	103.44	696742	103.44	-178251
103.54	-0.840912	103.54	169424	103.54	401503	103.54	697211	103.54	-179032
103.64	-0.840912	103.64	169424	103.64	401503	103.64	697914	103.64	-178251
103.74	-0.852631	103.74	169736	103.74	400331	103.74	697914	103.74	-179032
103.84	-0.852631	103.84	169033	103.84	401503	103.84	697914	103.84	-178251
103.94	-0.852631	103.94	169501	103.94	400331	103.94	697914	103.94	-178251
104.04	-0.852631	104.04	170673	104.04	401503	104.04	697914	104.04	-178251
104.14	-0.847946	104.14	171377	104.14	400331	104.14	696742	104.14	-179032
104.24	-0.848724	104.24	17169	104.24	401503	104.24	696742	104.24	-179032
104.34	-0.848724	104.34	172158	104.34	4008	104.34	696742	104.34	-179032
104.44	-0.853409	104.44	172158	104.44	401034	104.44	697914	104.44	-179032
104.54	-0.872162	104.54	172158	104.54	400331	104.54	697914	104.54	-179032
104.64	-0.867477	104.64	172158	104.64	400331	104.64	697914	104.64	-179032
104.74	-0.860443	104.74	172626	104.74	400331	104.74	696273	104.74	-179032
104.84	-0.860443	104.84	17333	104.84	400331	104.84	69557	104.84	-179032
104.94	-0.860443	104.94	173643	104.94	400331	104.94	69557	104.94	-178251
105.04	-0.860443	105.04	174111	105.04	401503	105.04	696742	105.04	-179032
105.14	-0.860443	105.14	174111	105.14	401503	105.14	697211	105.14	-178251
105.24	-0.860443	105.24	17458	105.24	401503	105.24	696742	105.24	-179032
105.34	-0.869034	105.34	174502	105.34	401503	105.34	696273	105.34	-179032
105.44	-0.864349	105.44	174502	105.44	401503	105.44	69557	105.44	-179032
105.54	-0.864349	105.54	174502	105.54	401503	105.54	69557	105.54	-178564
105.64	-0.864349	105.64	174502	105.64	401503	105.64	69557	105.64	-179032
105.74	-0.864349	105.74	17333	105.74	401503	105.74	69557	105.74	-17786
105.84	-0.864349	105.84	173643	105.84	401503	105.84	696742	105.84	-179501
105.94	-0.872162	105.94	17458	105.94	401503	105.94	696742	105.94	-180204
106.04	-0.872162	106.04	175283	106.04	402284	106.04	696742	106.04	-180204
106.14	-0.867477	106.14	175283	106.14	402753	106.14	696742	106.14	-180204
106.24	-0.860443	106.24	175751	106.24	402675	106.24	696742	106.24	-180204
106.34	-0.860443	106.34	176455	106.34	402675	106.34	696742	106.34	-180204
106.44	-0.860443	106.44	176768	106.44	402675	106.44	695258	106.44	-180204
106.54	-0.860443	106.54	177236	106.54	402675	106.54	694789	106.54	-180985
106.64	-0.872162	106.64	177236	106.64	401503	106.64	694789	106.64	-180985
106.74	-0.869034	106.74	177236	106.74	401503	106.74	694789	106.74	-180204
106.84	-0.872162	106.84	177236	106.84	402675	106.84	695101	106.84	-180204
106.94	-0.872162	106.94	176455	106.94	402675	106.94	69557	106.94	-180985
107.04	-0.872162	107.04	176923	107.04	402675	107.04	696742	107.04	-180204
107.14	-0.867477	107.14	177158	107.14	401503	107.14	696429	107.14	-180204
107.24	-0.860443	107.24	176923	107.24	401503	107.24	694789	107.24	-180985
107.34	-0.860443	107.34	177627	107.34	401503	107.34	694789	107.34	-180204
107.44	-0.860443	107.44	177627	107.44	401503	107.44	69432	107.44	-180204
107.54	-0.860443	107.54	176768	107.54	401815	107.54	693617	107.54	-180985
107.64	-0.860443	107.64	177236	107.64	402284	107.64	693617	107.64	-181298
107.74	-0.872162	107.74	177236	107.74	402284	107.74	693617	107.74	-181767
107.84	-0.872162	107.84	177705	107.84	402284	107.84	693617	107.84	-181767
107.94	-0.867477	107.94	178408	107.94	402284	107.94	693617	107.94	-181767
108.04	-0.860443	108.04	178408	108.04	402284	108.04	693617	108.04	-182938
108.14	-0.868256	108.14	178408	108.14	402284	108.14	693617	108.14	-182938
108.24	-0.868256	108.24	17794	108.24	402284	108.24	693617	108.24	-183407
108.34	-0.879974	108.34	178408	108.34	402284	108.34	693617	108.34	-18411
108.44	-0.879974	108.44	177705	108.44	402284	108.44	692914	108.44	-18411
108.54	-0.876846	108.54	17958	108.54	403456	108.54	693617	108.54	-18411
108.64	-0.872162	108.64	178408	108.64	403456	108.64	693929	108.64	-184423
108.74	-0.872162	108.74	178408	108.74	403456	108.74	694398	108.74	-184892
108.84	-0.872162	108.84	178408	108.84	403456	108.84	694398	108.84	-184892
108.94	-0.872162	108.94	178408	108.94	404237	108.94	694398	108.94	-184892
109.04	-0.872162	109.04	177236	109.04	404237	109.04	694398	109.04	-184892
109.14	-0.872162	109.14	177549	109.14	403925	109.14	694398	109.14	-184892
109.24	-0.867477	109.24	178017	109.24	403456	109.24	694398	109.24	-184892
109.34	-0.860443	109.34	178486	109.34	403456	109.34	694398	109.34	-184892
109.44	-0.860443	109.44	178408	109.44	403456	109.44	694398	109.44	-18536
109.54	-0.860443	109.54	178408	109.54	404628	109.54	694398	109.54	-186063
109.64	-0.860443	109.64	178408	109.64	404159	109.64	69557	109.64	-186063
109.74	-0.860443	109.74	178408	109.74	403456	109.74	694398	109.74	-186063
109.84	-0.868256	109.84	178876	109.84	403925	109.84	694398	109.84	-186063
109.94	-0.865128	109.94	178408	109.94	404159	109.94	69557	109.94	-186063
110.04	-0.860443	110.04	178408	110.04	403456	110.04	694398	110.04	-186063
110.14	-0.872162	110.14	178408	110.14	403456	110.14	694398	110.14	-186063
110.24	-0.860443	110.24	178408	110.24	404237	110.24	69557	110.24	-186063
110.34	-0.860443	110.34	178408	110.34	403456	110.34	69557	110.34	-187235
110.44	-0.855759	110.44	178408	110.44	404706	110.44	694867	110.44	-187704
110.54	-0.860443	110.54	178721	110.54	405409	110.54	69557	110.54	-187939
110.64	-0.860443	110.64	178408	110.64	405409	110.64	695101	110.64	-186063
110.74	-0.860443	110.74	178408	110.74	405409	110.74	696039	110.74	-187704
110.84	-0.860443	110.84	178408	110.84	406581	110.84	696742	110.84	-188407
110.94	-0.860443	110.94	177236	110.94	405409	110.94	696742	110.94	-188407
111.04	-0.857315	111.04	177236	111.04	406894	111.04	696742	111.04	-188407
111.14	-0.864349	111.14	177705	111.14	40619	111.14	696742	111.14	-188407
111.24	-0.864349	111.24	178408	111.24	407362	111.24	696742	111.24	-188407
111.34	-0.864349	111.34	178408	111.34	407362	111.34	696742	111.34	-188407
111.44	-0.867477	111.44	178408	111.44	407362	111.44	697054	111.44	-18872
111.54	-0.860443	111.54	178408	111.54	407362	111.54	697523	111.54	-189188
111.64	-0.872162	111.64	178721	111.64	407831	111.64	697523	111.64	-18997
111.74	-0.867477	111.74	179189	111.74	408534	111.74	697992	111.74	-18997
111.84	-0.860443	111.84	179189	111.84	408534	111.84	698695	111.84	-18997
111.94	-0.865128	111.94	179189	111.94	408534	111.94	697523	111.94	-18997
112.04	-0.860443	112.04	179189	112.04	408534	112.04	697523	112.04	-18997
112.14	-0.872162	112.14	179658	112.14	408534	112.14	696742	112.14	-18997
112.24	-0.867477	112.24	180361	112.24	408847	112.24	696742	112.24	-190438
112.34	-0.860443	112.34	180361	112.34	409315	112.34	696742	112.34	-190673
112.44	-0.857315	112.44	180361	112.44	409315	112.44	697054	112.44	-191142
112.54	-0.852631	112.54	180361	112.54	409315	112.54	697523	112.54	-19161
112.64	-0.847946	112.64	180674	112.64	410487	112.64	698304	112.64	-192313
112.74	-0.840912	112.74	181142	112.74	410487	112.74	698773	112.74	-192313
112.84	-0.840912	112.84	181142	112.84	409784	112.84	698695	112.84	-192313
112.94	-0.840912	112.94	181142	112.94	410019	112.94	698695	112.94	-193095
113.04	-0.845596	113.04	181142	113.04	410956	113.04	698695	113.04	-193095
113.14	-0.840912	113.14	181611	113.14	410487	113.14	698695	113.14	-193095
113.24	-0.840912	113.24	182314	113.24	410487	113.24	697992	113.24	-193407
113.34	-0.852631	113.34	182314	113.34	410487	113.34	698695	113.34	-193876
113.44	-0.847946	113.44	182314	113.44	411659	113.44	698695	113.44	-193876
113.54	-0.840912	113.54	182314	113.54	411659	113.54	699007	113.54	-193876
113.64	-0.840912	113.64	182314	113.64	410487	113.64	698695	113.64	-193876
113.74	-0.840912	113.74	182314	113.74	410487	113.74	698695	113.74	-193876
113.84	-0.837784	113.84	182627	113.84	410487	113.84	698695	113.84	-193876
113.94	-0.833099	113.94	183096	113.94	410487	113.94	698695	113.94	-193876
114.04	-0.833099	114.04	183096	114.04	4108	114.04	699164	114.04	-195048
114.14	-0.833099	114.14	183096	114.14	411269	114.14	699867	114.14	-195048
114.24	-0.828415	114.24	183564	114.24	411269	114.24	699867	114.24	-195048
114.34	-0.833099	114.34	184267	114.34	411269	114.34	699867	114.34	-193876
114.44	-0.833099	114.44	184267	114.44	411269	114.44	699867	114.44	-193876
114.54	-0.840912	114.54	184267	114.54	411737	114.54	699867	114.54	-195048
114.64	-0.836227	114.64	184267	114.64	41244	114.64	699867	114.64	-194735
114.74	-0.829193	114.74	184736	114.74	41244	114.74	698695	114.74	-194579
114.84	-0.826065	114.84	185439	114.84	41244	114.84	698695	114.84	-195048
114.94	-0.821381	114.94	185752	114.94	41244	114.94	697914	114.94	-195048
115.04	-0.833099	115.04	186221	115.04	411269	115.04	698226	115.04	-195048
115.14	-0.828415	115.14	186221	115.14	411269	115.14	697523	115.14	-195048
115.24	-0.821381	115.24	187861	115.24	411269	115.24	697523	115.24	-195048
115.34	-0.821381	115.34	188564	115.34	411737	115.34	697523	115.34	-195829
115.44	-0.826065	115.44	188564	115.44	411659	115.44	697523	115.44	-195829
115.54	-0.821381	115.54	188564	115.54	411972	115.54	697523	115.54	-196297
115.64	-0.821381	115.64	188564	115.64	41244	115.64	697523	115.64	-197001
115.74	-0.821381	115.74	188877	115.74	411269	115.74	697992	115.74	-198173
115.84	-0.828415	115.84	189346	115.84	411269	115.84	698695	115.84	-198173
115.94	-0.821381	115.94	189346	115.94	411269	115.94	697914	115.94	-198173
116.04	-0.821381	116.04	189814	116.04	411737	116.04	697914	116.04	-198173
116.14	-0.821381	116.14	191299	116.14	41244	116.14	698226	116.14	-198173
116.24	-0.826065	116.24	191299	116.24	411659	116.24	697523	116.24	-198486
116.34	-0.828415	116.34	190517	116.34	411972	116.34	697523	116.34	-198954
116.44	-0.821381	116.44	190517	116.44	411269	116.44	697523	116.44	-198954
116.54	-0.821381	116.54	19083	116.54	411269	116.54	697523	116.54	-198954
116.64	-0.821381	116.64	191299	116.64	411269	116.64	696039	116.64	-199422
116.74	-0.818253	116.74	190595	116.74	410956	116.74	69557	116.74	-200907
116.84	-0.813568	116.84	191299	116.84	411659	116.84	696742	116.84	-200439
116.94	-0.816696	116.94	191299	116.94	410487	116.94	69557	116.94	-200594
117.04	-0.809662	117.04	191299	117.04	410487	117.04	696039	117.04	-200439
117.14	-0.821381	117.14	191299	117.14	410487	117.14	696742	117.14	-200907
117.24	-0.821381	117.24	190986	117.24	409315	117.24	695961	117.24	-200907
117.34	-0.816696	117.34	191689	117.34	408534	117.34	695961	117.34	-200907
117.44	-0.809662	117.44	192002	117.44	408534	117.44	696273	117.44	-200907
117.54	-0.809662	117.54	191299	117.54	407362	117.54	696742	117.54	-200907
117.64	-0.809662	117.64	191299	117.64	407362	117.64	696742	117.64	-201376
117.74	-0.821381	117.74	191299	117.74	406894	117.74	69557	117.74	-202079
117.84	-0.821381	117.84	191767	117.84	407362	117.84	69557	117.84	-203251
117.94	-0.826065	117.94	192783	117.94	407362	117.94	694789	117.94	-203251
118.04	-0.821381	118.04	19208	118.04	407362	118.04	694789	118.04	-204032
118.14	-0.821381	118.14	192548	118.14	407831	118.14	695258	118.14	-204032
118.24	-0.816696	118.24	192471	118.24	407362	118.24	694789	118.24	-204032
118.34	-0.826065	118.34	192471	118.34	407362	118.34	695101	118.34	-204345
118.44	-0.816696	118.44	191611	118.44	407362	118.44	69557	118.44	-204813
118.54	-0.809662	118.54	19208	118.54	406581	118.54	696039	118.54	-204501
118.64	-0.821381	118.64	190986	118.64	406581	118.64	695961	118.64	-205985
118.74	-0.821381	118.74	190517	118.74	405722	118.74	695961	118.74	-205985
118.84	-0.826065	118.84	190517	118.84	406347	118.84	695101	118.84	-205985
118.94	-0.828415	118.94	190049	118.94	406581	118.94	696429	118.94	-207157
119.04	-0.821381	119.04	189814	119.04	405409	119.04	696273	119.04	-207938
119.14	-0.833099	119.14	189346	119.14	404159	119.14	694398	119.14	-208642
119.24	-0.816696	119.24	188877	119.24	405019	119.24	694867	119.24	-205985
119.34	-0.806534	119.34	190127	119.34	405019	119.34	692367	119.34	-20872
119.44	-0.809662	119.44	188642	119.44	403456	119.44	689476	119.44	-209501
119.54	-0.809662	119.54	19458	119.54	401191	119.54	691273	119.54	-207938
119.64	-0.848724	119.64	207471	119.64	410644	119.64	693304	119.64	-211454
119.74	-0.731537	119.74	232001	119.74	425409	119.74	713539	119.74	-211454
119.84	-0.181534	119.84	257627	119.84	454003	119.84	73307	119.84	-213329
119.94	0.264557	119.94	257939	119.94	475565	119.94	741117	119.94	-211688
120.04	0.313774	120.04	261768	120.04	470019	120.04	753226	120.04	-203719
120.14	0.396591	120.14	268955	120.14	4733	120.14	738773	120.14	-200907
120.24	0.392685	120.24	31208	120.24	484003	120.24	810648	120.24	-208407
120.34	128487	120.34	472002	120.34	550488	120.34	121159	120.34	-190047
120.44	270518	120.44	73333	120.44	836737	120.44	201651	120.44	-114579
120.54	44958	120.54	958877	120.54	131752	120.54	289518	120.54	-0.846573
120.64	513878	120.64	107122	120.64	17226	120.64	353502	120.64	-0.744225
120.74	546768	120.74	114466	120.74	199471	120.74	387034	120.74	-0.64579
120.84	543018	120.84	113942	120.84	211119	120.84	384573	120.84	-0.755943
120.94	542159	120.94	104919	120.94	20651	120.94	352659	120.94	-0.775475
121.04	47419	121.04	930752	121.04	188033	121.04	303752	121.04	-0.773918
121.14	405206	121.14	759658	121.14	163846	121.14	250994	121.14	-0.990318
121.24	351534	121.24	626455	121.24	134533	121.24	19844	121.24	-0.92704
121.34	299659	121.34	511689	121.34	109127	121.34	150463	121.34	-113641
121.44	220753	121.44	427314	121.44	870019	121.44	110479	121.44	-108173
121.54	172472	121.54	350361	121.54	693143	121.54	815258	121.54	-111688
121.64	130753	121.64	27833	121.64	547128	121.64	598304	121.64	-120751
121.74	0.893463	121.74	253721	121.74	443456	121.74	456195	121.74	-130985
121.84	0.890335	121.84	234502	121.84	383065	121.84	35807	121.84	-150751
121.94	0.809868	121.94	223798	121.94	335253	121.94	299007	121.94	-166064
122.04	0.793465	122.04	215283	122.04	3033	122.04	262289	122.04	-162157
122.14	0.738777	122.14	20833	122.14	292597	122.14	246742	122.14	-158485
122.24	0.699715	122.24	206299	122.24	28705	122.24	236429	122.24	-153954
122.34	0.636429	122.34	200049	122.34	282128	122.34	234242	122.34	-15036
122.44	0.578621	122.44	195908	122.44	274003	122.44	229398	122.44	-148016
122.54	0.548149	122.54	196611	122.54	270175	122.54	223226	122.54	-148798
122.64	0.49659	122.64	198564	122.64	267284	122.64	217445	122.64	-143251
122.74	0.525497	122.74	196611	122.74	263144	122.74	212601	122.74	-14911
122.84	0.530182	122.84	194736	122.84	259628	122.84	209945	122.84	-152157
122.94	0.570808	122.94	190908	122.94	257362	122.94	208382	122.94	-149969
123.04	0.513779	123.04	189658	123.04	25369	123.04	207758	123.04	-149501
123.14	0.487213	123.14	188877	123.14	249862	123.14	20596	123.14	-156923
123.24	0.459091	123.24	185361	123.24	246737	123.24	206117	123.24	-162313
123.34	0.459091	123.34	18458	123.34	243222	123.34	206429	123.34	-163876
123.44	0.459091	123.44	182236	123.44	242128	123.44	204633	123.44	-164188
123.54	0.447372	123.54	181533	123.54	238534	123.54	202523	123.54	-167079
123.64	0.429398	123.64	181846	123.64	237831	123.64	200257	123.64	-166142
123.74	0.391899	123.74	180361	123.74	238144	123.74	198226	123.74	-170204
123.84	0.398148	123.84	182314	123.84	236659	123.84	196742	123.84	-174032
123.94	0.401276	123.94	183955	123.94	235878	123.94	196273	123.94	-176298
124.04	0.416122	124.04	181533	124.04	23619	124.04	193304	124.04	-17747
124.14	0.432526	124.14	181065	124.14	235487	124.14	192367	124.14	-177157
124.24	0.420807	124.24	181846	124.24	235956	124.24	190179	124.24	-176688
124.34	0.420807	124.34	181533	124.34	236659	124.34	190882	124.34	-178329
124.44	0.423935	124.44	18083	124.44	236972	124.44	189711	124.44	-176688
124.54	0.40596	124.54	181065	124.54	239003	124.54	190023	124.54	-176688
124.64	0.389557	124.64	180361	124.64	240175	124.64	189711	124.64	-174422
124.74	0.404404	124.74	18083	124.74	239394	124.74	189008	124.74	-173954
124.84	0.397369	124.84	181846	124.84	240175	124.84	190023	124.84	-173954
124.94	0.409088	124.94	182314	124.94	239862	124.94	189789	124.94	-173954
125.04	0.397369	125.04	181142	125.04	240565	125.04	190492	125.04	-173954
125.14	0.402054	125.14	180361	125.14	240565	125.14	191273	125.14	-173641
125.24	0.409088	125.24	180361	125.24	239394	125.24	192133	125.24	-173954
125.34	0.404404	125.34	179189	125.34	238925	125.34	191664	125.34	-174657
125.44	0.397369	125.44	179189	125.44	239394	125.44	191664	125.44	-174422
125.54	0.402054	125.54	179658	125.54	238691	125.54	191664	125.54	-173954
125.64	0.397369	125.64	180361	125.64	239394	125.64	191195	125.64	-173954
125.74	0.394241	125.74	179893	125.74	239706	125.74	190961	125.74	-175594
125.84	0.404404	125.84	179658	125.84	238691	125.84	192133	125.84	-176298
125.94	0.397369	125.94	180361	125.94	239862	125.94	192367	125.94	-176611
126.04	0.397369	126.04	17958	126.04	240097	126.04	193304	126.04	-177547
126.14	0.405182	126.14	179893	126.14	240565	126.14	193148	126.14	-177392
126.24	0.409088	126.24	179189	126.24	239862	126.24	194086	126.24	-177079
126.34	0.402054	126.34	178486	126.34	240878	126.34	194398	126.34	-177547
126.44	0.409088	126.44	178408	126.44	240175	126.44	195101	126.44	-177079
126.54	0.404404	126.54	178876	126.54	240644	126.54	194867	126.54	-177079
126.64	0.397369	126.64	178721	126.64	240565	126.64	194789	126.64	-176611
126.74	0.402054	126.74	178876	126.74	240565	126.74	194086	126.74	-177547
126.84	0.412216	126.84	179893	126.84	239706	126.84	19432	126.84	-178564
126.94	0.421585	126.94	179189	126.94	240644	126.94	194086	126.94	-179032
127.04	0.416901	127.04	179189	127.04	240878	127.04	193929	127.04	-178329
127.14	0.421585	127.14	178876	127.14	240644	127.14	194086	127.14	-179032
127.24	0.420807	127.24	178408	127.24	241347	127.24	193929	127.24	-180204
127.34	0.423935	127.34	178721	127.34	241034	127.34	194086	127.34	-180672
127.44	0.416901	127.44	179658	127.44	240565	127.44	19557	127.44	-181689
127.54	0.413773	127.54	179189	127.54	240878	127.54	194789	127.54	-182157
127.64	0.423935	127.64	178721	127.64	240644	127.64	19557	127.64	-182626
127.74	0.416901	127.74	179658	127.74	240565	127.74	19557	127.74	-183329
127.84	0.409088	127.84	179189	127.84	240878	127.84	194398	127.84	-183329
127.94	0.402054	127.94	178876	127.94	240644	127.94	19557	127.94	-183329
128.04	0.412216	128.04	178721	128.04	240565	128.04	194086	128.04	-183329
128.14	0.409088	128.14	179658	128.14	239706	128.14	193929	128.14	-18247
128.24	0.413773	128.24	178408	128.24	240644	128.24	194086	128.24	-182938
128.34	0.409088	128.34	178721	128.34	240565	128.34	194086	128.34	-182938
128.44	0.412216	128.44	178876	128.44	239862	128.44	19432	128.44	-183407
128.54	0.405182	128.54	179893	128.54	240097	128.54	194086	128.54	-18411
128.64	0.409866	128.64	179658	128.64	239862	128.64	19432	128.64	-18411
128.74	0.413773	128.74	179189	128.74	239394	128.74	194086	128.74	-182938
128.84	0.423935	128.84	178876	128.84	238925	128.84	193617	128.84	-183251
128.94	0.428619	128.94	179893	128.94	239862	128.94	193148	128.94	-184188
129.04	0.421585	129.04	179189	129.04	239394	129.04	192133	129.04	-184892
129.14	0.423935	129.14	178876	129.14	238925	129.14	191664	129.14	-184892
129.24	0.433304	129.24	179893	129.24	239862	129.24	191664	129.24	-18411
129.34	0.428619	129.34	179658	129.34	240878	129.34	192133	129.34	-184423
129.44	0.423935	129.44	180361	129.44	241816	129.44	191976	129.44	-184892
129.54	0.428619	129.54	179893	129.54	242519	129.54	192133	129.54	-184892
129.64	0.421585	129.64	179658	129.64	241816	129.64	191195	129.64	-18536
129.74	0.433304	129.74	17958	129.74	242519	129.74	190961	129.74	-186063
129.84	0.435654	129.84	178721	129.84	24205	129.84	191976	129.84	-186063
129.94	0.433304	129.94	179189	129.94	242519	129.94	190961	129.94	-186063
130.04	0.440338	130.04	178486	130.04	241816	130.04	191664	130.04	-186063
130.14	0.431747	130.14	179658	130.14	242831	130.14	192133	130.14	-186063
130.24	0.428619	130.24	17958	130.24	242987	130.24	191664	130.24	-186532
130.34	0.416901	130.34	178721	130.34	242519	130.34	191195	130.34	-187235
130.44	0.421585	130.44	179658	130.44	241659	130.44	189711	130.44	-187548
130.54	0.420807	130.54	179893	130.54	242597	130.54	189008	130.54	-188017
130.64	0.412216	130.64	179658	130.64	242519	130.64	189242	130.64	-188017
130.74	0.421585	130.74	17958	130.74	242831	130.74	189008	130.74	-188017
130.84	0.409088	130.84	179893	130.84	243769	130.84	187757	130.84	-188017
130.94	0.409088	130.94	179658	130.94	244472	130.94	188539	130.94	-188017
131.04	0.400497	131.04	179189	131.04	243769	131.04	187757	131.04	-186845
131.14	0.397369	131.14	178408	131.14	244003	131.14	188539	131.14	-187313
131.24	0.402054	131.24	178721	131.24	244941	131.24	189008	131.24	-188017
131.34	0.397369	131.34	178486	131.34	244472	131.34	189242	131.34	-189188
131.44	0.394241	131.44	178876	131.44	244003	131.44	189008	131.44	-189188
131.54	0.392685	131.54	179893	131.54	243769	131.54	189711	131.54	-189188
131.64	0.397369	131.64	179658	131.64	244472	131.64	190023	131.64	-189188
131.74	0.394241	131.74	180361	131.74	244784	131.74	18932	131.74	-189188
131.84	0.389557	131.84	17958	131.84	245722	131.84	18932	131.84	-189188
131.94	0.384872	131.94	179893	131.94	245722	131.94	189008	131.94	-189188
132.04	0.377838	132.04	179658	132.04	245956	132.04	189008	132.04	-189188
132.14	0.370804	132.14	17958	132.14	246425	132.14	189711	132.14	-189501
132.24	0.370026	132.24	178408	132.24	245253	132.24	189242	132.24	-18997
132.34	0.358307	132.34	178721	132.34	244941	132.34	190179	132.34	-18997
132.44	0.353622	132.44	178486	132.44	245956	132.44	190023	132.44	-190751
132.54	0.351273	132.54	178408	132.54	246894	132.54	190961	132.54	-190751
132.64	0.358307	132.64	178876	132.64	246425	132.64	191664	132.64	-190751
132.74	0.350494	132.74	17794	132.74	246737	132.74	189711	132.74	-191219
132.84	0.341904	132.84	178408	132.84	247675	132.84	189711	132.84	-191142
132.94	0.346588	132.94	177236	132.94	248378	132.94	190882	132.94	-191142
133.04	0.34346	133.04	176923	133.04	247909	133.04	190023	133.04	-191142
133.14	0.34346	133.14	176768	133.14	248847	133.14	189789	133.14	-192236
133.24	0.338776	133.24	177705	133.24	248378	133.24	189711	133.24	-191923
133.34	0.334091	133.34	177627	133.34	248066	133.34	190179	133.34	-192391
133.44	0.327057	133.44	176768	133.44	249081	133.44	190023	133.44	-193095
133.54	0.327057	133.54	177236	133.54	250019	133.54	189711	133.54	-193095
133.64	0.323929	133.64	177236	133.64	249862	133.64	189711	133.64	-193095
133.74	0.319244	133.74	176533	133.74	250331	133.74	189008	133.74	-193095
133.84	0.31456	133.84	176768	133.84	2508	133.84	189711	133.84	-193563
133.94	0.31221	133.94	176064	133.94	251815	133.94	189242	133.94	-194267
134.04	0.299713	134.04	175751	134.04	251581	134.04	189008	134.04	-194579
134.14	0.291122	134.14	176923	134.14	252597	134.14	189711	134.14	-195048
134.24	0.287994	134.24	176768	134.24	253065	134.24	189242	134.24	-195048
134.34	0.276276	134.34	177236	134.34	252753	134.34	188539	134.34	-195048
134.44	0.28096	134.44	176923	134.44	252284	134.44	187367	134.44	-195048
134.54	0.280182	134.54	176768	134.54	251972	134.54	187367	134.54	-195048
134.64	0.273148	134.64	177236	134.64	252987	134.64	187054	134.64	-195516
134.74	0.272369	134.74	176533	134.74	253925	134.74	187757	134.74	-19622
134.84	0.263779	134.84	176455	134.84	253456	134.84	187054	134.84	-19622
134.94	0.268463	134.94	176768	134.94	253769	134.94	18807	134.94	-19622
135.04	0.261429	135.04	176064	135.04	253925	135.04	188539	135.04	-19622
135.14	0.260651	135.14	175751	135.14	253456	135.14	188539	135.14	-19622
135.24	0.248932	135.24	175283	135.24	253769	135.24	188226	135.24	-19622
135.34	0.244247	135.34	175596	135.34	253925	135.34	18807	135.34	-19622
135.44	0.237213	135.44	176533	135.44	254628	135.44	189008	135.44	-197001
135.54	0.241898	135.54	176923	135.54	255097	135.54	188929	135.54	-19622
135.64	0.244247	135.64	176768	135.64	254628	135.64	189242	135.64	-19622
135.74	0.237213	135.74	177236	135.74	25494	135.74	190179	135.74	-197001
135.84	0.234085	135.84	176923	135.84	255409	135.84	189711	135.84	-197314
135.94	0.229401	135.94	176455	135.94	254706	135.94	189711	135.94	-197782
136.04	0.22081	136.04	176768	136.04	25494	136.04	188851	136.04	-197001
136.14	0.222366	136.14	176533	136.14	255409	136.14	189008	136.14	-197469
136.24	0.234085	136.24	177236	136.24	254706	136.24	189711	136.24	-198173
136.34	0.232529	136.34	176768	136.34	255409	136.34	188539	136.34	-198954
136.44	0.237213	136.44	177705	136.44	25494	136.44	189008	136.44	-198954
136.54	0.234085	136.54	177705	136.54	254706	136.54	188929	136.54	-198954
136.64	0.232529	136.64	177627	136.64	255409	136.64	189242	136.64	-198954
136.74	0.234085	136.74	177627	136.74	255409	136.74	188539	136.74	-200126
136.84	0.241119	136.84	176768	136.84	25494	136.84	189008	136.84	-200126
136.94	0.237213	136.94	177236	136.94	255409	136.94	18807	136.94	-200126
137.04	0.248932	137.04	177705	137.04	254706	137.04	189008	137.04	-200126
137.14	0.232529	137.14	178408	137.14	255409	137.14	188929	137.14	-200126
137.24	0.237213	137.24	176768	137.24	254237	137.24	188929	137.24	-200439
137.34	0.230179	137.34	177236	137.34	253925	137.34	18807	137.34	-200907
137.44	0.229401	137.44	177705	137.44	25494	137.44	188539	137.44	-200907
137.54	0.234085	137.54	17794	137.54	254706	137.54	187836	137.54	-201376
137.64	0.244247	137.64	178408	137.64	255409	137.64	187757	137.64	-202079
137.74	0.237213	137.74	177705	137.74	25494	137.74	18807	137.74	-202079
137.84	0.234085	137.84	178408	137.84	255409	137.84	187367	137.84	-202079
137.94	0.244247	137.94	177549	137.94	255409	137.94	187836	137.94	-202079
138.04	0.237213	138.04	177705	138.04	254237	138.04	187757	138.04	-202392
138.14	0.234085	138.14	178876	138.14	254706	138.14	187757	138.14	-20286
138.24	0.232529	138.24	17958	138.24	254628	138.24	188226	138.24	-20286
138.34	0.241898	138.34	178721	138.34	254628	138.34	189242	138.34	-203329
138.44	0.237213	138.44	179658	138.44	253769	138.44	188539	138.44	-204032
138.54	0.234085	138.54	180361	138.54	254237	138.54	189008	138.54	-204032
138.64	0.244247	138.64	180361	138.64	254706	138.64	190023	138.64	-204032
138.74	0.241898	138.74	179893	138.74	255409	138.74	189711	138.74	-204032
138.84	0.248932	138.84	180361	138.84	254628	138.84	190179	138.84	-204032
138.94	0.25206	138.94	180361	138.94	253456	138.94	190882	138.94	-204032
139.04	0.248932	139.04	179658	139.04	253769	139.04	190882	139.04	-204032
139.14	0.241898	139.14	180674	139.14	254237	139.14	191195	139.14	-20286
139.24	0.248932	139.24	180361	139.24	254237	139.24	191664	139.24	-204032
139.34	0.25206	139.34	18083	139.34	253534	139.34	190961	139.34	-204032
139.44	0.253616	139.44	180674	139.44	253456	139.44	192133	139.44	-204032
139.54	0.260651	139.54	181142	139.54	253456	139.54	193148	139.54	-204032
139.64	0.25206	139.64	179971	139.64	253456	139.64	193617	139.64	-204032
139.74	0.261429	139.74	179658	139.74	252284	139.74	194086	139.74	-204032
[truncated: 2,208 more rows]

## Sheet: Supplementary Figure 8b
Cycle: 5 P40P90 1 µM_X	Cycle: 5 P40P90 1 µM_Y	Cycle: 6 P40P90 2 µM_X	Cycle: 6 P40P90 2 µM_Y	Cycle: 9 P40P90 16 µM_X	Cycle: 9 P40P90 16 µM_Y	Cycle: 10 P40P90 32 µM_X	Cycle: 10 P40P90 32 µM_Y	Cycle: 14 P40P90 4 µM_X	Cycle: 14 P40P90 4 µM_Y
-31.56	971.413	-31.46	0.174619	-31.46	0.178788	-31.66	-0.203896	-31.66	-0.0792198
-31.46	0.0186969	-31.36	0.149228	-31.36	0.19246	-31.56	-0.203896	-31.56	-382.996
-31.36	-0.0535679	-31.26	0.071104	-31.26	0.106524	-31.46	-0.198818	-31.46	0.0168716
-31.26	-0.113333	-31.16	352.669	-31.16	0.0506649	-31.36	-0.298428	-31.36	-0.0214088
-31.16	-0.123098	-31.06	157.356	-31.06	0.0662899	-31.26	-0.307411	-31.26	-0.0495339
-31.06	-0.085989	-30.96	0.0250111	-30.96	0.0467587	-31.16	-0.299599	-31.16	-0.0526581
-30.96	-0.0645046	-30.86	0.0211046	-30.86	0.0330866	-31.06	-0.28788	-31.06	-0.03508
-30.86	-0.0664577	-30.76	7.9155	-30.76	0.0194149	-30.96	-0.298428	-30.96	-0.0253143
-30.76	-0.0781765	-30.66	-0.0101452	-30.66	183.678	-30.86	-0.309364	-30.86	-0.0350801
-30.66	-0.0820827	-30.56	-741.005	-30.56	847.816	-30.76	-0.316395	-30.76	-0.0448455
-30.56	-0.0832539	-30.46	0.0152453	-30.46	49.609	-30.66	-0.294521	-30.66	-0.050705
-30.46	-0.0820829	-30.36	157.345	-30.36	183.666	-30.56	-0.304676	-30.56	-0.0596886
-30.36	-0.0879421	-30.26	-0.0218639	-30.26	183.678	-30.46	-0.297646	-30.46	-0.0487519
-30.26	-0.0938015	-30.16	938.606	-30.16	769.615	-30.36	-0.303505	-30.36	-0.0546113
-30.16	-0.0617695	-30.06	352.669	-30.06	-40.226	-30.26	-0.301552	-30.26	-0.0702359
-30.06	-0.0723171	-29.96	-428.566	-29.96	183.693	-30.16	-0.283974	-30.16	-0.0546112
-29.96	-0.072317	-29.86	-819.184	-29.86	379.013	-30.06	-0.295692	-30.06	-0.050705
-29.86	-0.070364	-29.76	352.669	-29.76	0.0155087	-29.96	-0.299599	-29.96	-0.0507048
-29.76	-0.0527859	-29.66	-233.269	-29.66	183.678	-29.86	-0.289833	-29.86	-0.0467985
-29.66	-0.0586452	-29.56	938.606	-29.56	183.678	-29.76	-0.283974	-29.76	-0.0409395
-29.56	-0.0527859	-29.46	352.687	-29.46	-988.179	-29.66	-0.293739	-29.66	-0.050705
-29.46	-0.0625513	-29.36	0.0132921	-29.36	0.0155084	-29.56	-0.293739	-29.56	-0.050705
-29.36	-0.0488796	-29.26	-37.9562	-29.26	574.303	-29.46	-0.293739	-29.46	-0.0507048
-29.26	-0.0664577	-29.16	352.669	-29.16	0.0116024	-29.36	-0.283974	-29.36	-0.0272677
-29.16	-0.0625515	-29.06	743.294	-29.06	0.0135555	-29.26	-0.297646	-29.26	-0.0448455
-29.06	-0.0586452	-28.96	0.0132925	-28.96	0.0350401	-29.16	-0.280067	-29.16	-0.050705
-28.96	-0.058645	-28.86	0.025011	-28.86	0.0506648	-29.06	-0.270302	-29.06	-0.0428925
-28.86	-0.0371609	-28.76	0.0211048	-28.76	0.052618	-28.96	-0.278114	-28.96	-0.0311735
-28.76	-0.0410671	-28.66	547.981	-28.66	0.0506649	-28.86	-0.268349	-28.86	-0.0155488
-28.66	-0.0371609	-28.56	157.356	-28.56	0.052618	-28.76	-0.266396	-28.76	7.61822
-28.56	-0.0305195	-28.46	-819.225	-28.46	0.0428522	-28.66	-0.272255	-28.66	-382.996
-28.46	-0.0293486	-28.36	-0.0140515	-28.36	0.0330867	-28.56	-0.262489	-28.56	-968.933
-28.36	-0.0332546	-28.26	-37.9562	-28.26	0.0272274	-28.46	-0.266396	-28.46	-383.014
-28.26	-0.0352077	-28.16	46.978	-28.16	0.0186329	-28.36	-0.276161	-28.36	-0.0135957
-28.16	-0.0340366	-28.06	-428.581	-28.06	-597.572	-28.26	-0.282021	-28.26	-0.0155488
-28.06	-0.0586452	-27.96	-819.206	-27.96	-597.572	-28.16	-0.282803	-28.16	-0.0143776
-27.96	-0.0488796	-27.86	626.183	-27.86	574.303	-28.06	-0.285927	-28.06	-0.0331268
-27.86	-0.0430202	-27.76	0.0132923	-27.76	574.303	-27.96	-0.285927	-27.96	-0.0331268
-27.76	-0.0488796	-27.66	938.606	-27.66	183.678	-27.86	-0.285927	-27.86	-0.0331268
-27.66	-0.0430202	-27.56	352.658	-27.56	183.666	-27.76	-0.289833	-27.76	-0.0292207
-27.56	-0.0469266	-27.46	0.0132923	-27.46	-40.226	-27.66	-0.299599	-27.66	-0.0272675
-27.46	-0.0586452	-27.36	-37.9562	-27.36	-40.226	-27.56	-0.305458	-27.56	-0.0421106
-27.36	-0.0430202	-27.26	743.268	-27.26	574.277	-27.46	-0.305458	-27.46	-0.0370331
-27.26	-0.0480976	-27.16	-37.9562	-27.16	-792.885	-27.36	-0.295692	-27.36	-0.0350801
-27.16	-0.0449734	-27.06	-233.321	-27.06	-402.312	-27.26	-0.285927	-27.26	-0.0370333
-27.06	-0.0508333	-26.96	-0.0140514	-26.96	-0.0157413	-27.16	-0.289833	-27.16	-0.03508
-26.96	-0.054739	-26.86	-0.0343647	-26.86	-0.041914	-27.06	-0.295692	-27.06	-0.0311742
-26.86	-0.0691929	-26.76	-0.0277235	-26.76	-0.054022	-26.96	-0.312489	-26.96	-0.0526581
-26.76	-0.0820827	-26.66	-0.0238171	-26.66	-0.0528507	-26.86	-0.333584	-26.86	-0.0710185
-26.66	-0.0723171	-26.56	-740.997	-26.56	-0.05871	-26.76	-0.334755	-26.76	-0.0585176
-26.56	-0.0840358	-26.46	938.606	-26.46	-0.0450382	-26.66	-0.328896	-26.66	-0.0401573
-26.46	-0.0723171	-26.36	743.294	-26.36	-0.0313663	-26.56	-0.344521	-26.56	-0.0311736
-26.36	-0.0762234	-26.26	-0.0120986	-26.26	-0.0508979	-26.46	-0.354286	-26.46	-0.0116425
-26.26	-0.0715351	-26.16	-0.0179577	-26.16	-0.0606632	-26.36	-0.366005	-26.36	-773.658
-26.16	-0.0664577	-26.06	-0.0199109	-26.06	-0.0684758	-26.26	-0.387489	-26.26	-0.0253146
-26.06	-0.0586454	-25.96	-233.269	-25.96	-0.0684757	-26.16	-0.383583	-26.16	-0.0624237
-25.96	-0.0430202	-25.86	0.0308704	-25.86	-0.0469913	-26.06	-0.383583	-26.06	-0.0721894
-25.86	-0.0176296	-25.76	0.0621212	-25.76	-0.0235531	-25.96	-0.397255	-25.96	-0.0885963
-25.76	-0.0254421	-25.66	0.0746212	-25.66	-0.0110531	-25.86	-0.399208	-25.86	-0.0936733
-25.66	-0.0188007	-25.56	0.0789174	-25.56	0.0186337	-25.76	-0.398037	-25.76	-0.103439
-25.56	697.982	-25.46	0.0804806	-25.46	0.0397282	-25.66	-0.382801	-25.66	-0.09758
-25.46	0.0222149	-25.36	0.110949	-25.36	0.0741024	-25.56	-0.372646	-25.56	-0.0682822
-25.36	0.0729961	-25.26	0.200404	-25.26	0.175277	-25.46	-0.384754	-25.46	-0.0421104
-25.26	0.174557	-25.16	0.295322	-25.16	0.283867	-25.36	-0.380457	-25.36	-968.689
-25.16	0.234324	-25.06	0.390248	-25.06	0.345589	-25.26	-0.363272	-25.26	0.0235166
-25.06	0.215968	-24.96	0.421495	-24.96	0.361992	-25.16	-0.308584	-25.16	0.0301533
-24.96	0.185495	-24.86	0.274622	-24.86	0.342854	-25.06	-0.245691	-25.06	0.038361
-24.86	0.116356	-24.76	0.0226666	-24.76	0.238556	-24.96	-0.204287	-24.96	0.057497
-24.76	-0.0105991	-24.66	-0.185537	-24.66	0.122149	-24.86	-0.16288	-24.86	0.0547645
-24.66	-0.0984898	-24.56	-0.312881	-24.56	-0.0231665	-24.76	-0.170692	-24.76	-148.612
-24.56	-0.146538	-24.46	-0.301161	-24.46	-0.147383	-24.66	-0.208584	-24.66	-0.0741425
-24.46	-0.13677	-24.36	-0.241787	-24.36	-0.148554	-24.56	-0.312099	-24.56	-0.0995348
-24.36	-0.115286	-24.26	-0.217178	-24.26	-0.129025	-24.46	-0.371864	-24.46	-0.081955
-24.26	-0.115286	-24.16	-0.224989	-24.16	-0.158319	-24.36	-0.373037	-24.36	-0.0487534
-24.16	-0.148489	-24.06	-0.244522	-24.06	-0.214962	-24.26	-0.346474	-24.26	-0.0507069
-24.06	-0.196148	-23.96	-0.211317	-23.96	-0.188789	-24.16	-0.369911	-24.16	-0.0721893
-23.96	-0.232473	-23.86	-0.128504	-23.86	-0.0852718	-24.06	-0.446865	-24.06	-0.101488
-23.86	-0.228567	-23.76	-0.0699103	-23.76	-519.397	-23.96	-0.582413	-23.96	-0.081955
-23.76	-0.226614	-23.66	-0.0316296	-23.66	0.0573063	-23.86	-0.660927	-23.86	-0.0323452
-23.66	-0.228567	-23.56	-0.0238166	-23.56	0.117072	-23.76	-0.497255	-23.76	-0.0194552
-23.56	-0.210989	-23.46	547.981	-23.46	0.140509	-23.66	0.140636	-23.66	-0.0155487
-23.46	-0.167238	-23.36	938.606	-23.36	0.154181	-23.56	0.759386	-23.56	-187.635
-23.36	-0.115286	-23.26	-428.566	-23.26	0.117071	-23.46	0.921104	-23.46	0.0215607
-23.26	-0.0969257	-23.16	0.0132923	-23.16	0.10457	-23.36	0.929699	-23.36	0.0274198
-23.16	-0.0527859	-23.06	0.0171984	-23.06	0.0905093	-23.26	0.95509	-23.26	-187.668
-23.06	-0.0410673	-22.96	0.0152454	-22.96	0.0850391	-23.16	101564	-23.16	7.62939
-22.96	-0.0363789	-22.86	0.0269642	-22.86	0.0662899	-23.06	102462	-23.06	-383.011
-22.86	-591.087	-22.76	0.0211047	-22.76	0.0631656	-22.96	0.989464	-22.96	-382.996
-22.76	-0.0176296	-22.66	0.0218868	-22.66	0.0858212	-22.86	0.966026	-22.86	788.868
-22.66	-0.0117702	-22.56	0.026964	-22.56	0.085821	-22.76	0.984386	-22.76	0.0157012
-22.56	-0.0176298	-22.46	0.0328236	-22.46	0.0576954	-22.66	10129	-22.66	0.0321083
-22.46	-0.0195827	-22.36	0.0386829	-22.36	769.615	-22.56	10254	-22.56	0.0430449
-22.36	-0.0117702	-22.26	0.0484488	-22.26	-0.0313661	-22.46	103439	-22.46	0.0391388
-22.26	-317.574	-22.16	0.0621204	-22.16	-0.0438671	-22.36	104415	-22.36	0.0547637
-22.16	0.0175266	-22.06	0.0921994	-22.06	-0.05871	-22.26	102853	-22.26	0.0645297
-22.06	0.0429174	-21.96	0.0953236	-21.96	-0.0528507	-22.16	103829	-22.16	0.0840607
-21.96	0.0585423	-21.86	0.0992298	-21.86	-0.0450382	-22.06	103165	-22.06	0.0899202
-21.86	0.0585423	-21.76	0.104307	-21.76	-0.0208185	-21.96	0.983604	-21.96	0.08992
-21.76	0.0624485	-21.66	0.111731	-21.66	964.928	-21.86	0.960167	-21.86	0.0899202
-21.66	0.0683079	-21.56	0.123839	-21.56	0.0428526	-21.76	0.977745	-21.76	0.0899202
-21.56	0.067526	-21.46	0.122667	-21.46	0.0885563	-21.66	0.99337	-21.66	0.0801544
-21.46	0.070261	-21.36	0.122667	-21.36	0.26082	-21.56	10129	-21.56	0.0801546
-21.36	0.0722141	-21.26	0.12462	-21.26	0.569414	-21.46	102736	-21.46	0.0703888
-21.26	0.0585423	-21.16	0.105089	-21.16	0.847149	-21.36	105782	-21.36	0.0703887
-21.16	0.0429173	-21.06	0.0972768	-21.06	0.932695	-21.26	10715	-21.26	0.0664824
-21.06	0.0409642	-20.96	0.107042	-20.96	0.810822	-21.16	105978	-21.16	0.0567169
-20.96	0.0507298	-20.86	0.103136	-20.86	0.676836	-21.06	107814	-21.06	0.0547639
-20.86	0.0507298	-20.76	0.0992298	-20.76	0.560822	-20.96	111251	-20.96	0.0645294
-20.76	0.0526829	-20.66	0.0933704	-20.66	0.434649	-20.86	113595	-20.86	0.0664825
-20.66	0.0604954	-20.56	0.0972768	-20.56	0.358477	-20.76	118165	-20.76	0.0606232
-20.56	0.0565892	-20.46	0.112902	-20.46	0.288946	-20.66	122071	-20.66	0.0559349
-20.46	0.070261	-20.36	0.112902	-20.36	0.22957	-20.56	127267	-20.56	0.0586701
-20.36	0.0761204	-20.26	0.112902	-20.26	0.153399	-20.46	130001	-20.46	0.0625763
-20.26	0.0722141	-20.16	0.112902	-20.16	0.11043	-20.36	131368	-20.36	0.0684357
-20.16	0.0663548	-20.06	0.112902	-20.06	0.0741022	-20.26	133009	-20.26	0.0684357
-20.06	0.0663546	-19.96	0.112902	-19.96	0.0448055	-20.16	133712	-20.16	0.0782013
-19.96	0.0604954	-19.86	0.108995	-19.86	0.0272274	-20.06	134103	-20.06	0.0782011
-19.86	0.0741673	-19.76	0.0914174	-19.76	0.0233212	-19.96	133712	-19.96	0.0684357
-19.76	0.0565891	-19.66	0.0921993	-19.66	0.0436344	-19.86	133126	-19.86	0.0684354
-19.66	0.0573711	-19.56	0.105089	-19.56	0.0662897	-19.76	133907	-19.76	0.0528108
-19.56	0.0761202	-19.46	0.0894642	-19.46	0.0701962	-19.66	134376	-19.66	0.0516396
-19.46	0.0585423	-19.36	0.0836048	-19.36	0.08465	-19.56	136837	-19.56	0.0703886
-19.36	0.0624485	-19.26	0.0875111	-19.26	0.0975399	-19.46	136056	-19.46	0.0547638
-19.26	0.0780735	-19.16	0.0894642	-19.16	0.0928516	-19.36	137032	-19.36	0.0528108
-19.16	0.0741673	-19.06	0.0953234	-19.06	0.085821	-19.26	138009	-19.26	0.0547638
-19.06	0.0683077	-18.96	0.0855579	-18.96	0.0721493	-19.16	138595	-19.16	0.0449982
-18.96	0.054636	-18.86	0.0945415	-18.86	0.0701962	-19.06	138595	-19.06	0.0352324
-18.86	0.0526829	-18.76	0.0894642	-18.76	0.0858212	-18.96	137618	-18.96	0.011795
-18.76	0.0604954	-18.66	0.0796986	-18.66	0.0955868	-18.86	138009	-18.86	984.203
-18.66	0.0448704	-18.56	0.0738394	-18.56	0.109259	-18.76	137814	-18.76	515.366
-18.56	0.0382292	-18.46	0.0738392	-18.46	0.124884	-18.66	1384	-18.66	-578.308
-18.46	0.0370579	-18.36	0.0601673	-18.36	0.12879	-18.56	13879	-18.56	-0.0116423
-18.36	0.0331516	-18.26	0.0582144	-18.26	0.150274	-18.46	139767	-18.46	-773.621
-18.26	0.0370579	-18.16	0.0679798	-18.16	0.152227	-18.36	139376	-18.36	-187.676
-18.16	0.0409641	-18.06	0.0738391	-18.06	0.138555	-18.26	139767	-18.26	-187.665
-18.06	0.0468234	-17.96	0.0738392	-17.96	0.109259	-18.16	140743	-18.16	0.011795
-17.96	0.0370579	-17.86	0.0796986	-17.86	0.0936337	-18.06	141329	-18.06	0.0176543
-17.86	0.0331516	-17.76	0.0640736	-17.76	0.083086	-17.96	139767	-17.96	0.011795
-17.76	0.0370579	-17.66	0.0640736	-17.66	0.068243	-17.86	139962	-17.86	0.0137481
-17.66	0.0370579	-17.56	0.0640736	-17.56	0.06629	-17.76	140743	-17.76	788.879
-17.56	0.0311986	-17.46	0.0679798	-17.46	0.0662899	-17.66	141798	-17.66	398.254
-17.46	0.0409641	-17.36	0.0601673	-17.36	0.0721493	-17.56	141525	-17.56	-187.676
-17.36	0.0526829	-17.26	0.0543079	-17.26	0.0623836	-17.46	141915	-17.46	202.942
-17.26	0.0370579	-17.16	0.0504017	-17.16	0.052618	-17.36	143478	-17.36	398.244
-17.16	0.0331516	-17.06	0.0484487	-17.06	0.0467588	-17.26	142501	-17.26	202.934
-17.06	0.0311987	-16.96	0.0640736	-16.96	0.0487118	-17.16	141525	-17.16	-968.933
-16.96	0.0468235	-16.86	0.0504017	-16.86	0.0194149	-17.06	141525	-17.06	-0.0175017
-16.86	0.0331516	-16.76	0.0543079	-16.76	300.781	-16.96	141525	-16.96	-187.683
-16.76	0.0370579	-16.66	0.0347767	-16.66	-792.885	-16.86	140548	-16.86	-0.0194549
-16.66	0.0331516	-16.56	0.0230579	-16.56	-0.0176945	-16.76	141525	-16.76	-0.0214082
-16.56	0.0272923	-16.46	0.0230579	-16.46	-0.0274601	-16.66	141134	-16.66	-0.0311737
-16.46	0.0175266	-16.36	0.0230579	-16.36	-0.0294132	-16.56	140548	-16.56	-0.0311737
-16.36	0.0175266	-16.26	0.0308705	-16.26	-0.0196475	-16.46	140548	-16.46	-0.0311737
-16.26	0.0214329	-16.16	0.0367298	-16.16	-988.197	-16.36	140548	-16.36	-0.0272674
-16.16	0.023386	-16.06	0.0464955	-16.06	-11.6244	-16.26	140939	-16.26	-0.0175017
-16.06	0.0253392	-15.96	0.0562611	-15.96	574.303	-16.16	140548	-16.16	-773.621
-15.96	0.0370579	-15.86	0.0562611	-15.86	0.0104313	-16.06	140939	-16.06	202.952
-15.86	0.0370579	-15.76	0.0621204	-15.76	0.0311336	-15.96	140548	-15.96	0.011795
-15.76	0.0370579	-15.66	0.0582142	-15.66	0.0330868	-15.86	139962	-15.86	788.879
-15.66	0.0331516	-15.56	0.0523548	-15.56	0.0272274	-15.76	140548	-15.76	0.012577
-15.56	0.0272923	-15.46	0.0425893	-15.46	0.0311338	-15.66	138985	-15.66	0.0157013
-15.46	0.0175267	-15.36	0.042589	-15.36	0.0428522	-15.56	1384	-15.56	984.192
-15.36	0.0272923	-15.26	0.0386829	-15.26	0.0330868	-15.46	139571	-15.46	984.202
-15.26	0.023386	-15.16	0.0375118	-15.16	0.0311337	-15.36	141134	-15.36	0.0196074
-15.16	0.0175266	-15.06	0.0484486	-15.06	0.036993	-15.26	141915	-15.26	984.181
-15.06	0.0222149	-14.96	0.0504016	-14.96	0.0369929	-15.16	14297	-15.16	0.0137482
-14.96	0.025339	-14.86	0.0484485	-14.86	0.0369929	-15.06	146407	-15.06	984.192
-14.86	0.0194798	-14.76	0.039854	-14.76	0.036211	-14.96	149532	-14.96	984.181
-14.76	0.0186977	-14.66	0.0367298	-14.66	0.0252743	-14.86	15129	-14.86	0.0137481
-14.66	7.761	-14.56	0.0425892	-14.56	0.0252743	-14.76	153556	-14.76	32.004
-14.56	7.761	-14.46	0.0425893	-14.46	0.0252744	-14.66	155782	-14.66	7.62939
-14.46	776.115	-14.36	0.0445422	-14.36	0.0377749	-14.56	15754	-14.56	-382.996
-14.36	971.413	-14.26	0.0445423	-14.26	0.0389462	-14.46	159571	-14.46	-382.981
-14.26	0.0194798	-14.16	0.0445423	-14.16	0.0448055	-14.36	166798	-14.36	86.707
-14.16	0.0194798	-14.06	0.0386829	-14.06	0.0330868	-14.26	173946	-14.26	0.0137483
-14.06	0.0136204	-13.96	0.0445422	-13.96	0.0428523	-14.16	119415	-14.16	0.0293732
-13.96	0.0233859	-13.86	0.0453242	-13.86	0.0448054	-14.06	0.211729	-14.06	0.0235138
-13.86	0.0175266	-13.76	0.0464954	-13.76	0.0428524	-13.96	0.0996208	-13.96	0.0235137
-13.76	7.761	-13.66	0.0504017	-13.66	0.0389462	-13.86	0.123447	-13.86	0.0254668
-13.66	0.0116673	-13.56	0.0406361	-13.56	0.0389462	-13.76	0.0754013	-13.76	0.0235138
-13.56	0.0136204	-13.46	0.0347764	-13.46	0.0350396	-13.66	0.0746193	-13.66	0.0332794
-13.46	-122.295	-13.36	0.0230579	-13.36	0.0174617	-13.56	0.0597763	-13.56	0.0391388
-13.36	-0.0117702	-13.26	0.0191517	-13.26	0.0135555	-13.46	0.0519638	-13.46	0.0301548
-13.26	-0.0117702	-13.16	743.294	-13.16	0.0116024	-13.36	0.0285263	-13.36	0.0235137
-13.16	-0.0117702	-13.06	-116.158	-13.06	0.0166798	-13.26	0.0296974	-13.26	0.0157012
-13.06	-0.0223179	-12.96	548.004	-12.96	379.013	-13.16	899.506	-13.16	984.192
-12.96	-0.0234888	-12.86	0.0230577	-12.86	0.0194147	-13.06	-3.8147	-13.06	515.366
-12.86	-7.864	-12.76	0.0152454	-12.76	0.0135555	-12.96	508.881	-12.96	202.964
-12.76	-0.0137234	-12.66	0.0211048	-12.66	37.899	-12.86	-662.994	-12.86	0.0137479
-12.66	-0.0195827	-12.56	743.294	-12.56	0.0135555	-12.76	-0.0328026	-12.76	788.879
-12.56	-0.0137234	-12.46	0.0132921	-12.46	0.0155084	-12.66	-0.0652237	-12.66	788.879
-12.46	-200.485	-12.36	157.356	-12.36	37.899	-12.56	-0.0769424	-12.56	398.254
-12.36	-981.712	-12.26	0.0113392	-12.26	37.899	-12.46	-0.0691299	-12.46	98.417
-12.26	-395.775	-12.16	743.294	-12.16	-11.6348	-12.36	-0.0788956	-12.36	202.942
-12.16	-7.864	-12.06	547.981	-12.06	-128.746	-12.26	-0.0828018	-12.26	788.872
-12.06	-981.712	-11.96	0.0113392	-11.96	574.303	-12.16	-0.107021	-12.16	398.254
-11.96	-395.775	-11.86	0.011339	-11.86	574.284	-12.06	-0.119911	-12.06	-187.683
-11.86	73.0515	-11.76	547.981	-11.76	-0.0137882	-11.96	-0.123817	-11.96	-187.683
-11.76	-0.0117702	-11.66	-233.269	-11.66	-0.0176945	-11.86	-0.129677	-11.86	-187.702
-11.66	-0.0156765	-11.56	-428.581	-11.56	-0.0157413	-11.76	-0.145302	-11.76	-773.628
-11.56	-395.775	-11.46	235.546	-11.46	-402.271	-11.66	-0.143349	-11.66	-578.308
-11.46	-591.099	-11.36	0.0132923	-11.36	-792.885	-11.56	-0.155067	-11.56	-773.621
-11.36	-0.0117702	-11.26	0.0132923	-11.26	-988.197	-11.46	-0.149208	-11.46	-578.319
-11.26	-7.864	-11.16	0.0132923	-11.16	-40.226	-11.36	-0.148037	-11.36	-0.0116425
-11.16	-200.462	-11.06	0.0132923	-11.06	-0.0137882	-11.26	-0.155067	-11.26	-0.0116425
-11.06	-200.462	-10.96	0.0132921	-10.96	-0.0137885	-11.16	-0.149208	-11.16	-0.0116425
-10.96	-200.488	-10.86	-0.3796	-10.86	-0.0235539	-11.06	-0.145302	-11.06	-0.0116425
-10.86	-0.0117702	-10.76	-233.269	-10.76	-0.0196476	-10.96	-0.149208	-10.96	-0.0116427
-10.76	-7.864	-10.66	-506.783	-10.66	-0.0176945	-10.86	-0.172646	-10.86	-0.0155487
-10.66	-0.0156765	-10.56	-0.0179577	-10.56	-0.0235538	-10.76	-0.174599	-10.76	-0.0175018
-10.56	-0.0215359	-10.46	-0.0179577	-10.46	-0.0235538	-10.66	-0.178505	-10.66	-0.0155487
-10.46	-0.0215359	-10.36	-0.0179577	-10.36	-0.0137882	-10.56	-0.174599	-10.56	-0.0214081
-10.36	-0.0117702	-10.26	-0.0179577	-10.26	-0.0235538	-10.46	-0.178505	-10.46	-0.0175018
-10.26	-7.864	-10.16	-819.206	-10.16	-0.0235538	-10.36	-0.184364	-10.36	-0.0116425
-10.16	-200.462	-10.06	-428.581	-10.06	-0.0196476	-10.26	-0.178505	-10.26	-0.0116425
-10.06	190.163	-9.96	157.356	-9.96	-0.0137882	-10.16	-0.188271	-10.16	-0.0116425
-9.96	-200.462	-9.86	-819.206	-9.86	-0.0137882	-10.06	-0.190224	-10.06	-773.621
-9.86	7.761	-9.76	-819.206	-9.76	-0.0137882	-9.96	-0.179287	-9.96	-187.683
-9.76	7.761	-9.66	-0.0120983	-9.66	-0.0235538	-9.86	-0.186317	-9.86	788.879
-9.66	-200.462	-9.56	-0.0140514	-9.56	-0.0235538	-9.76	-0.186317	-9.76	788.861
-9.56	-200.462	-9.46	-0.0120984	-9.46	-0.0235539	-9.66	-0.190224	-9.66	-0.0116425
-9.46	-20.047	-9.36	-0.021864	-9.36	-0.0274601	-9.56	-0.196083	-9.56	-0.0116425
-9.36	-591.087	-9.26	-0.0238171	-9.26	-0.0294132	-9.46	-0.188271	-9.46	-187.691
-9.26	-7.864	-9.16	-0.0179577	-9.16	-0.0235538	-9.36	-0.198036	-9.36	-578.312
-9.16	-200.462	-9.06	-0.0277233	-9.06	-0.0235538	-9.26	-0.199989	-9.26	-773.609
-9.06	-200.462	-8.96	-0.0238171	-8.96	-0.0196477	-9.16	-0.188271	-9.16	-187.683
-8.96	190.155	-8.86	-0.0218639	-8.86	-0.0137882	-9.06	-0.19413	-9.06	398.254
-8.86	-200.462	-8.76	-0.0277233	-8.76	-0.0137882	-8.96	-0.19413	-8.96	-187.691
-8.76	-200.462	-8.66	-0.0277233	-8.66	-0.0137882	-8.86	-0.198036	-8.86	-0.0116425
-8.66	385.475	-8.56	-0.0277233	-8.56	-0.0137882	-8.76	-0.203896	-8.76	-0.0116425
-8.56	-200.462	-8.46	-0.0160046	-8.46	-0.0137882	-8.66	-0.198036	-8.66	-187.683
-8.46	190.163	-8.36	-0.0160047	-8.36	-988.216	-8.56	-0.203896	-8.56	-0.0116425
-8.36	7.761	-8.26	-0.0257702	-8.26	-792.885	-8.46	-0.198036	-8.46	-0.0116425
-8.26	-200.462	-8.16	-0.0257702	-8.16	-0.0137882	-8.36	-0.203896	-8.36	-187.702
-8.16	-591.087	-8.06	-0.0296764	-8.06	-0.0137882	-8.26	-0.217567	-8.26	-0.0155487
-8.06	-200.462	-7.96	-0.035536	-7.96	-792.903	-8.16	-0.213661	-8.16	-773.621
-7.96	776.082	-7.86	-0.0492076	-7.86	-0.0196475	-8.06	-0.208584	-8.06	-578.308
-7.86	-200.462	-7.76	-0.0453014	-7.76	-206.947	-7.96	-0.219521	-7.96	-0.0116426
-7.76	7.761	-7.66	-0.0453014	-7.66	-206.947	-7.86	-0.239052	-7.86	-0.0253143
-7.66	7.761	-7.56	-0.0413952	-7.56	-206.947	-7.76	-0.231239	-7.76	-0.0155486
-7.56	0.0214329	-7.46	-0.0347536	-7.46	847.837	-7.66	-0.229286	-7.66	-968.933
-7.46	0.0280745	-7.36	-0.0296764	-7.36	0.0135555	-7.56	-0.221474	-7.56	-968.933
-7.36	0.0409641	-7.26	-0.0238171	-7.26	0.0186329	-7.46	-0.214832	-7.46	867.102
-7.26	0.0304165	-7.16	-0.0245991	-7.16	0.0116024	-7.36	-0.213661	-7.36	0.0176544
-7.16	0.0194798	-7.06	-623.894	-7.06	0.0272274	-7.26	-0.215614	-7.26	0.0157013
-7.06	0.039011	-6.96	-0.0199107	-6.96	0.0135556	-7.16	-0.227333	-7.16	0.0207787
-6.96	0.0253392	-6.86	-0.0160045	-6.86	769.626	-7.06	-0.21249	-7.06	0.0391388
-6.86	0.0155735	-6.76	-0.0199108	-6.76	964.928	-6.96	-0.223427	-6.96	0.0293732
-6.76	971.413	-6.66	-0.0374889	-6.66	-0.0137882	-6.86	-0.223427	-6.86	0.0293733
-6.66	-591.087	-6.56	-0.0238171	-6.56	-40.226	-6.76	-0.227333	-6.76	0.0215605
-6.56	-278.664	-6.46	-0.0218638	-6.46	-0.0176944	-6.66	-0.244911	-6.66	-187.683
-6.46	-0.0176295	-6.36	-0.0230349	-6.36	-0.0235537	-6.56	-0.235146	-6.56	-187.683
-6.36	-0.022707	-6.26	-428.581	-6.26	-0.0176945	-6.46	-0.244911	-6.46	-0.0253142
-6.26	-0.0117702	-6.16	-428.581	-6.16	-988.197	-6.36	-0.240223	-6.36	-0.0214079
-6.16	-200.462	-6.06	-428.581	-6.06	-792.885	-6.26	-0.237099	-6.26	-0.021408
-6.06	-591.087	-5.96	-506.764	-5.96	-0.0196474	-6.16	-0.229286	-6.16	-0.0175018
-5.96	-0.0176294	-5.86	-233.258	-5.86	-0.0137881	-6.06	-0.223427	-6.06	-578.308
-5.86	-200.462	-5.76	352.669	-5.76	-40.226	-5.96	-0.233192	-5.96	-0.0175016
-5.76	-200.462	-5.66	0.0171986	-5.66	-11.6348	-5.86	-0.223427	-5.86	-187.672
-5.66	7.761	-5.56	938.606	-5.56	-40.226	-5.76	-0.219521	-5.76	-187.676
-5.56	-591.087	-5.46	352.658	-5.46	-402.271	-5.66	-0.199989	-5.66	202.942
-5.46	-591.099	-5.36	35.268	-5.36	-988.186	-5.56	-0.203896	-5.56	788.879
-5.36	-591.087	-5.26	0.0132923	-5.26	769.615	-5.46	-0.203896	-5.46	398.243
-5.26	-5.14984	-5.16	-37.9562	-5.16	-597.572	-5.36	-0.199989	-5.36	-773.609
-5.16	-473.976	-5.06	352.669	-5.06	-0.0118351	-5.26	-0.19413	-5.26	-578.327
-5.06	-591.087	-4.96	-233.276	-4.96	-792.892	-5.16	-0.207802	-5.16	-0.0135956
-4.96	-0.0176297	-4.86	-37.9488	-4.86	-0.011835	-5.06	-0.203896	-5.06	-0.019455
-4.86	-0.0156765	-4.76	-623.894	-4.76	-206.947	-4.96	-0.199989	-4.96	-0.019455
-4.76	-0.0215359	-4.66	352.669	-4.66	-206.947	-4.86	-0.196865	-4.86	-0.0233611
-4.66	-0.0156765	-4.56	0.0121212	-4.56	66.5665	-4.76	-0.203896	-4.76	-0.0194548
-4.56	-0.0188007	-4.46	0.0250109	-4.46	0.0155085	-4.66	-0.190224	-4.66	-0.020237
-4.46	-0.0117704	-4.36	0.0171985	-4.36	0.0233211	-4.56	-0.195301	-4.56	-0.0147667
-4.36	-0.0254421	-4.26	0.0191517	-4.26	0.0389462	-4.46	-0.190224	-4.46	-773.636
-4.26	-0.0223179	-4.16	0.0152454	-4.16	0.0467587	-4.36	-0.201942	-4.36	-578.312
-4.16	-0.0215359	-4.06	0.0211048	-4.06	0.0467587	-4.26	-0.199989	-4.26	202.934
-4.06	-0.0352077	-3.96	0.0250111	-3.96	0.0643368	-4.16	-0.199989	-4.16	788.879
-3.96	-0.0410671	-3.86	0.0250111	-3.86	0.0963688	-4.06	-0.19413	-4.06	398.254
-3.86	-0.0449734	-3.76	0.0203228	-3.76	0.130743	-3.96	-0.176552	-3.96	281.143
-3.76	-0.0410671	-3.66	0.0113392	-3.66	0.152227	-3.86	-0.164833	-3.86	0.0137482
-3.66	-0.0469265	-3.56	0.0367298	-3.56	0.218634	-3.76	-0.156239	-3.76	0.0352325
-3.56	-0.023489	-3.46	0.038683	-3.46	0.220587	-3.66	-0.141396	-3.66	0.043045
-3.46	-0.0156764	-3.36	0.0277465	-3.36	0.231135	-3.56	-0.0964737	-3.56	0.0840607
-3.36	-0.0207539	-3.26	0.0445423	-3.26	0.230352	-3.46	-0.0906143	-3.46	0.0801545
-3.26	-981.712	-3.16	0.0347767	-3.16	0.197149	-3.36	-0.0898323	-3.36	0.0664829
-3.16	-0.0145054	-3.06	0.0496197	-3.06	0.182695	-3.26	-0.0816307	-3.26	0.043045
-3.06	-0.0176296	-2.96	0.0464957	-2.96	0.179571	-3.16	-0.112099	-3.16	0.0235138
-2.96	-0.0195825	-2.86	0.0453245	-2.86	0.164728	-3.06	-0.123817	-3.06	0.011013
-2.86	-0.0305195	-2.76	0.0250111	-2.76	0.143633	-2.96	-0.132412	-2.96	202.969
-2.76	-0.0418491	-2.66	0.0359478	-2.66	0.142462	-2.86	-0.148426	-2.86	-0.023361
-2.66	-0.0215359	-2.56	0.0328236	-2.56	0.098711	-2.76	-0.164833	-2.76	-0.0487513
-2.56	-0.0332546	-2.46	0.0238405	-2.46	0.09051	-2.66	-0.14999	-2.66	-0.050705
-2.46	-0.0371603	-2.36	0.0339955	-2.36	0.0869931	-2.56	-0.164833	-2.56	-0.0651588
-2.36	-0.0371609	-2.26	0.0336056	-2.26	0.100275	-2.46	-0.168739	-2.46	-0.075313
-2.26	-0.0273952	-2.16	0.0379009	-2.16	0.108477	-2.36	-0.182411	-2.36	-0.0749237
-2.16	-981.712	-2.06	0.0562611	-2.06	0.0936337	-2.26	-0.176552	-2.26	-0.0733593
-2.06	-200.462	-1.96	0.0406367	-1.96	0.0830866	-2.16	-0.155067	-2.16	-0.0534401
-1.96	-591.025	-1.86	0.0308712	-1.86	0.0846508	-2.06	-0.176552	-2.06	-0.06633
-1.86	-7.864	-1.76	0.0386829	-1.76	0.107306	-1.96	-0.206631	-1.96	-0.0702356
-1.76	-591.087	-1.66	0.0464954	-1.66	0.101446	-1.86	-0.229286	-1.86	-0.0526573
-1.66	-0.0215359	-1.56	0.0433712	-1.56	0.101446	-1.76	-0.237099	-1.76	-0.0292208
-1.56	-0.0129414	-1.46	0.0496187	-1.46	0.0897264	-1.66	-0.270302	-1.66	-0.0401573
-1.46	502.491	-1.36	0.0199329	-1.36	0.0545703	-1.56	-0.276161	-1.56	-0.0409393
-1.36	-0.0148945	-1.26	-0.0167866	-1.26	0.0303516	-1.46	-0.258583	-1.46	-0.0311747
-1.26	-0.024271	-1.16	-0.0257702	-1.16	0.0651188	-1.36	-0.254677	-1.36	-0.0272683
-1.16	-0.054739	-1.06	-0.0120983	-1.06	0.156916	-1.26	-0.247646	-1.26	-0.0514876
-1.06	-0.0273952	-0.959999	0.0218857	-0.959999	0.233086	-1.16	-0.248035	-1.16	-0.0780487
-0.959999	0.0163544	-0.859999	0.0789163	-0.859999	0.169412	-1.06	-0.104677	-1.06	-0.0675011
-0.860001	0.0460434	-0.76	0.0152454	-0.76	0.0155087	-0.960001	977.707	-0.959999	0.0192173
-0.76	-0.0117702	-0.66	0.0211048	-0.66	-792.885	-0.860001	-0.0363178	-0.859999	0.0817144
-0.66	0.0104942	-0.559999	0.0640736	-0.559999	0.0127735	-0.76	-0.177332	-0.759998	-0.0233606
-0.559999	-0.0371609	-0.459999	0.0836054	-0.459999	0.0350405	-0.66	-0.255459	-0.66	-0.0467987
-0.459999	-0.0410665	-0.359999	0.0125107	-0.359999	-0.0223823	-0.559999	-0.263662	-0.559999	-0.0448456
-0.360001	0.0577621	-0.26	0.0886822	-0.26	-0.17746	-0.460001	-0.184364	-0.459999	0.0274207
-0.26	0.0823708	-0.16	-0.0972538	-0.16	-0.238398	-0.360001	-0.317566	-0.359999	593.421
-0.16	-0.126223	-0.0599995	107814	-0.0599995	0.529572	-0.26	-0.326551	-0.259998	0.331315
-0.0599995	113237	0.0400009	-112556	0.0400009	31122	-0.16	-0.128895	-0.16	-0.199142
0.0400009	-188812	0.140001	133791	0.140001	314558	-0.0599995	243439	-0.0599995	269773
0.139999	-0.471146	0.24	484532	0.24	374901	0.039999	160281	0.0400009	-206143
0.24	319292	0.34	158084	0.34	409399	0.139999	757574	0.139999	562742
0.34	160343	0.440001	0.111729	0.440001	-872121	0.24	552106	0.240002	794453
0.439999	0.538264	0.539999	0.842197	0.539999	-188879	0.339998	-136254	0.34	0.79262
0.540001	112221	0.640001	230001	0.640001	829949	0.440001	-270273	0.440002	-0.749544
0.639999	179292	0.74	326798	0.74	155663	0.539999	-986757	0.540001	150124
0.740002	226831	0.840002	405587	0.840002	196003	0.640001	953048	0.639999	390047
0.84	272963	0.940001	421993	0.940001	215249	0.74	220106	0.740002	560515
0.939999	286753	1.04	474024	1.04	223796	0.839998	284625	0.84	668914
1.04	29437	1.14	487579	1.14	227936	0.940001	311676	0.940002	738054
1.14	306362	1.24	499806	1.24	229636	1.04	325789	1.04	779461
1.24	305776	1.34	513361	1.34	233042	1.14	331156	1.14	799187
1.34	317378	1.44	519415	1.44	235514	1.24	334387	1.24	802859
1.44	324643	1.54	529181	1.54	237241	1.34	337942	1.34	814695
1.54	330659	1.64	535821	1.64	237702	1.44	338762	1.44	825515
1.64	33312	1.74	543829	1.74	238577	1.54	340027	1.54	83782
1.74	338979	1.84	55254	1.84	239401	1.64	340938	1.64	847117
1.84	343862	1.94	558751	1.94	240327	1.74	341621	1.74	849812
1.94	349917	2.04	565509	2.04	241304	1.84	342559	1.84	856687
2.04	354878	2.14	572423	2.14	24219	1.94	343055	1.94	866609
2.14	360932	2.24	582423	2.24	243171	2.04	343328	2.04	873562
2.24	367026	2.34	588243	2.34	243823	2.14	343641	2.14	880984
2.34	369135	2.44	59129	2.44	243987	2.24	344492	2.24	887234
2.44	371596	2.54	599181	2.54	244397	2.34	344227	2.34	894734
2.54	377925	2.64	606329	2.64	245206	2.44	344305	2.44	899734
2.64	381167	2.74	610821	2.74	245843	2.54	34441	2.54	905476
2.74	386128	2.84	614611	2.84	246487	2.64	344383	2.64	912625
2.84	388979	2.94	619689	2.94	247089	2.74	344547	2.74	919148
2.94	39519	3.04	624181	3.04	247542	2.84	344695	2.84	923562
3.04	395425	3.14	62879	3.14	247882	2.94	344652	2.94	928016
3.14	398628	3.24	631134	3.24	248225	3.04	344578	3.04	932234
3.24	399526	3.34	635118	3.34	248819	3.14	344488	3.14	93868
3.34	402925	3.44	640118	3.44	248929	3.24	344137	3.24	943093
3.44	406948	3.54	6434	3.54	248643	3.34	344313	3.34	948445
3.54	408667	3.64	645001	3.64	248429	3.44	344207	3.44	951492
3.64	411714	3.74	645665	3.74	248362	3.54	344281	3.54	955555
3.74	414175	3.84	649493	3.84	248096	3.64	344293	3.64	958601
3.84	416792	3.94	65047	3.94	247796	3.74	344176	3.74	963289
3.94	418471	4.04	653087	4.04	247764	3.84	344332	3.84	966726
4.04	41855	4.14	656603	4.14	24787	3.94	343805	3.94	967976
4.14	422065	4.24	661681	4.24	248011	4.04	343863	4.04	970515
4.24	424409	4.34	664142	4.34	248018	4.14	34307	4.14	973445
4.34	428042	4.44	66715	4.44	248096	4.24	342809	4.24	97618
4.44	430073	4.54	667345	4.54	248261	4.34	342438	4.34	976492
4.54	430659	4.64	670665	4.64	248233	4.44	341977	4.44	97989
4.64	43105	4.74	674298	4.74	248604	4.54	341742	4.54	983094
4.74	432534	4.84	675861	4.84	248663	4.64	341305	4.64	985086
4.84	433784	4.94	680509	4.94	248886	4.74	340914	4.74	988094
4.94	436323	5.04	683087	5.04	249179	4.84	340668	4.84	989851
5.04	437495	5.14	686681	5.14	249366	4.94	340473	4.94	993953
5.14	440815	5.24	688829	5.24	249315	5.04	340231	5.04	997273
5.24	442964	5.34	690978	5.34	249249	5.14	339867	5.14	999343
5.34	445698	5.44	694767	5.44	249186	5.24	339867	5.24	100419
5.44	447339	5.54	698517	5.54	249268	5.34	339703	5.34	100755
5.54	449526	5.64	70172	5.64	249483	5.44	339602	5.44	101337
5.64	452534	5.74	703165	5.74	249667	5.54	339488	5.54	101907
5.74	451557	5.84	706329	5.84	249522	5.64	339215	5.64	102149
5.84	452729	5.94	709532	5.94	249589	5.74	338996	5.74	10252
5.94	453823	6.04	712345	6.04	249725	5.84	339067	5.84	102755
6.04	457104	6.14	715001	6.14	249534	5.94	339098	5.94	103137
6.14	459956	6.24	717853	6.24	250245	6.04	339242	6.04	103485
6.24	463276	6.34	719572	6.34	250389	6.14	339125	6.14	103821
6.34	466206	6.44	722814	6.44	251038	6.24	339059	6.24	104356
6.44	472065	6.54	726134	6.54	251796	6.34	338879	6.34	104552
6.54	476245	6.64	728868	6.64	252581	6.44	339078	6.44	104786
6.64	4798	6.74	731407	6.74	253136	6.54	339367	6.54	105333
6.74	483784	6.84	73422	6.84	253604	6.64	339594	6.64	105567
6.84	487182	6.94	73797	6.94	254143	6.74	339742	6.74	10595
6.94	491987	7.04	741954	7.04	254768	6.84	339895	6.84	10.62
7.04	495815	7.14	7434	7.14	25503	6.94	339918	6.94	106614
7.14	497729	7.24	745665	7.24	255362	7.04	339828	7.04	106778
7.24	501284	7.34	749845	7.34	255909	7.14	339738	7.14	107059
7.34	506323	7.44	7534	7.44	25628	7.24	339828	7.24	107317
7.44	51269	7.54	755626	7.54	256761	7.34	340297	7.34	107509
7.54	516792	7.64	757775	7.64	257014	7.44	340395	7.44	10761
7.64	518862	7.74	761564	7.74	257089	7.54	34057	7.54	107794
7.74	521753	7.84	765587	7.84	257307	7.64	340688	7.64	108001
7.84	524018	7.94	76715	7.94	257432	7.74	340883	7.74	10829
7.94	524721	8.04	769806	8.04	257522	7.84	340942	7.84	10845
8.04	527143	8.14	77172	8.14	257557	7.94	340727	7.94	108438
8.14	528198	8.24	774767	8.24	257386	8.04	340395	8.04	108536
8.24	530464	8.34	778282	8.34	257511	8.14	340422	8.14	108887
8.34	533315	8.44	780509	8.44	257733	8.24	340484	8.24	109239
8.44	535815	8.54	782306	8.54	257874	8.34	34057	8.34	109688
8.54	537885	8.64	783751	8.64	257589	8.44	340344	8.44	109911
8.64	538862	8.74	787657	8.74	257823	8.54	340199	8.54	110149
8.74	541714	8.84	787931	8.84	257909	8.64	339996	8.64	110255
8.84	543432	8.94	790978	8.94	257843	8.74	339809	8.74	11054
8.94	544917	9.04	791759	9.04	257882	8.84	339641	8.84	110575
9.04	545425	9.14	79422	9.14	25794	8.94	339731	8.94	110665
9.14	546675	9.24	79672	9.24	257929	9.04	339613	9.04	110852
9.24	547729	9.34	7984	9.34	258077	9.14	339856	9.14	111134
9.34	547846	9.44	799962	9.44	258292	9.24	33977	9.24	111552
9.44	549331	9.54	80211	9.54	25794	9.34	339809	9.34	111673
9.54	551557	9.64	804728	9.64	257784	9.44	339809	9.44	111993
9.64	553784	9.74	806329	9.74	257804	9.54	339789	9.54	112141
9.74	554878	9.84	808751	9.84	25753	9.64	339797	9.64	112372
9.84	555854	9.94	810314	9.94	257432	9.74	339817	9.74	112657
9.94	557339	10.04	81254	10.04	257538	9.84	339684	9.84	11295
10.04	558471	10.14	813439	10.14	25753	9.94	339477	9.94	113255
10.14	558784	10.24	816095	10.24	25753	10.04	339426	10.04	113563
10.24	560737	10.34	817345	10.34	257589	10.14	339516	10.14	113645
10.34	561831	10.44	818204	10.44	257577	10.24	339262	10.24	113887
10.44	562768	10.54	820275	10.54	257706	10.34	339203	10.34	114044
10.54	563667	10.64	821446	10.64	257811	10.44	339406	10.44	114259
10.64	563862	10.74	824376	10.74	257835	10.54	339301	10.54	11.42
10.74	565346	10.84	825353	10.84	258014	10.64	33934	10.64	114153
10.84	565698	10.94	826915	10.94	258429	10.74	339445	10.74	114259
10.94	568354	11.04	829454	11.04	258507	10.84	339426	10.84	114188
11.04	569917	11.14	830743	11.14	258311	10.94	339516	10.94	114466
11.14	571089	11.24	83129	11.24	258182	11.04	339828	11.04	114649
11.24	572456	11.34	832384	11.34	258116	11.14	339906	11.14	114837
11.34	572846	11.44	834142	11.44	25796	11.24	339875	11.24	115087
11.44	574214	11.54	837462	11.54	257901	11.34	339906	11.34	115157
11.54	575776	11.64	837072	11.64	257753	11.44	339945	11.44	115235
11.64	576948	11.74	839806	11.74	257675	11.54	33975	11.54	115559
11.74	579878	11.84	840001	11.84	257491	11.64	339668	11.64	11538
11.84	580464	11.94	841368	11.94	257042	11.74	339731	11.74	115677
11.94	580854	12.04	842735	12.04	256964	11.84	339516	11.84	115704
12.04	581753	12.14	844571	12.14	257206	11.94	339516	11.94	11586
12.14	584253	12.24	845978	12.24	257374	12.04	33932	12.04	116087
12.24	586323	12.34	8484	12.34	257518	12.14	33925	12.14	116317
12.34	588862	12.44	849181	12.44	257569	12.24	339027	12.24	116563
12.44	59062	12.54	850939	12.54	257667	12.34	338899	12.34	116809
12.54	591792	12.64	851407	12.64	257655	12.44	338727	12.44	117052
12.64	593823	12.74	852423	12.74	257577	12.54	338781	12.54	117102
12.74	595425	12.84	855431	12.84	25755	12.64	338957	12.64	117137
12.84	59687	12.94	856407	12.94	25755	12.74	33893	12.74	117325
12.94	597846	13.04	857384	13.04	257753	12.84	338969	12.84	117512
13.04	60019	13.14	858751	13.14	257764	12.94	338754	12.94	117716
13.14	600971	13.24	860392	13.24	257518	13.04	338527	13.04	117755
13.24	603198	13.34	861017	13.34	257354	13.14	338637	13.14	117903
13.34	605385	13.44	86129	13.44	257186	13.24	338652	13.24	117997
13.44	605268	13.54	862853	13.54	256964	13.34	338461	13.34	118243
13.54	605268	13.64	862267	13.64	256768	13.44	338383	13.44	118274
13.64	605854	13.74	864806	13.74	256651	13.54	338402	13.54	118477
13.74	608198	13.84	866954	13.84	256874	13.64	338254	13.64	118614
13.84	610346	13.94	868321	13.94	256964	13.74	33811	13.74	118809
13.94	610346	14.04	869298	14.04	256893	13.84	338129	13.84	118977
14.04	610854	14.14	870275	14.14	257003	13.94	338117	13.94	11.92
14.14	61269	14.24	871056	14.24	256952	14.04	337953	14.04	119005
14.24	614643	14.34	872423	14.34	256971	14.14	337817	14.14	119141
14.34	616089	14.44	8734	14.44	256827	14.24	337641	14.24	119212
14.44	616401	14.54	874962	14.54	256815	14.34	337754	14.34	119345
14.54	617964	14.64	87379	14.64	256932	14.44	337641	14.44	119454
14.64	617573	14.74	874571	14.74	257061	14.54	337465	14.54	119532
14.74	618354	14.84	877501	14.84	257179	14.64	337238	14.64	119532
14.84	620503	14.94	878478	14.94	257167	14.74	337348	14.74	119661
14.94	620893	15.04	877696	15.04	257179	14.84	337473	14.84	11961
15.04	620893	15.14	878595	15.14	257089	14.94	337348	14.94	119669
15.14	622065	15.24	880431	15.24	257081	15.04	337231	15.04	119532
15.24	622651	15.34	880821	15.34	256925	15.14	337238	15.14	119661
15.34	62187	15.44	881212	15.44	256835	15.24	33727	15.24	119766
15.44	624214	15.54	881993	15.54	256807	15.34	337043	15.34	11961
15.54	624409	15.64	88336	15.64	256854	15.44	337035	15.44	119727
15.64	62519	15.74	883946	15.74	256846	15.54	336848	15.54	119845
15.74	627846	15.84	883946	15.84	256893	15.64	336977	15.64	120059
15.84	627729	15.94	884845	15.94	257022	15.74	337094	15.74	120196
15.94	628315	16.04	885314	16.04	256964	15.84	336848	15.84	120345
16.04	628706	16.14	885509	16.14	256718	15.94	336742	15.94	120489
16.14	628315	16.24	885314	16.24	25671	16.04	336496	16.04	12045
16.24	628706	16.34	886876	16.34	256749	16.14	336449	16.14	120411
16.34	629682	16.44	88629	16.44	256737	16.24	336449	16.24	120587
16.44	629682	16.54	889025	16.54	257003	16.34	336301	16.34	120645
16.54	630854	16.64	890001	16.64	256854	16.44	336098	16.44	120794
16.64	63144	16.74	891446	16.74	256999	16.54	336086	16.54	120802
16.74	633276	16.84	893048	16.84	257471	16.64	336156	16.64	120938
16.84	634956	16.94	893126	16.94	257432	16.74	336047	16.74	121044
16.94	634565	17.04	893126	17.04	257479	16.84	336008	16.84	121134
17.04	634956	17.14	894884	17.14	25755	16.94	335902	16.94	121067
17.14	636909	17.24	895079	17.24	257479	17.04	335774	17.04	121251
17.24	637104	17.34	896056	17.34	25753	17.14	335805	17.14	121348
17.34	639057	17.44	896251	17.44	257479	17.24	335617	17.24	121329
17.44	639057	17.54	897618	17.54	257432	17.34	33561	17.34	121466
17.54	639956	17.64	89754	17.64	257354	17.44	335481	17.44	121466
17.64	64062	17.74	898204	17.74	25744	17.54	335277	17.54	12172
17.74	642378	17.84	900157	17.84	257499	17.64	335043	17.64	121712
17.84	642182	17.94	900939	17.94	257823	17.74	334856	17.74	121739
17.94	643745	18.04	900939	18.04	257628	17.84	334828	17.84	121954
18.04	644331	18.14	901915	18.14	257596	17.94	334856	17.94	122012
18.14	644721	18.24	902306	18.24	257647	18.04	334652	18.04	122052
18.24	645112	18.34	903868	18.34	257823	18.14	334555	18.14	122141
18.34	647651	18.44	902892	18.44	257557	18.24	334387	18.24	122247
18.44	647651	18.54	903009	18.54	257804	18.34	33434	18.34	12254
18.54	648628	18.64	902501	18.64	257889	18.44	334055	18.44	12254
18.64	649409	18.74	902892	18.74	257862	18.54	333852	18.54	122716
18.74	6498	18.84	903282	18.84	257655	18.64	333684	18.64	122755
18.84	65019	18.94	902892	18.94	25755	18.74	333559	18.74	122942
18.94	650776	19.04	904064	19.04	257557	18.84	333324	18.84	12293
19.04	651362	19.14	903673	19.14	257569	18.94	333195	18.94	12295
19.14	651753	19.24	904845	19.24	25753	19.04	333195	19.04	123009
19.24	652729	19.34	906525	19.34	257557	19.14	33309	19.14	123106
19.34	653706	19.44	906798	19.44	257608	19.24	332992	19.24	123184
19.44	654292	19.54	90836	19.54	257694	19.34	332883	19.34	123352
19.54	654878	19.64	909532	19.64	257628	19.44	332777	19.44	123399
19.64	655464	19.74	909337	19.74	257557	19.54	332746	19.54	123536
19.74	655854	19.84	91129	19.84	25755	19.64	332531	19.64	123614
19.84	656753	19.94	911876	19.94	257596	19.74	332348	19.74	123712
19.94	656635	20.04	912071	20.04	257667	19.84	332192	19.84	123782
20.04	657612	20.14	91297	20.14	257667	19.94	331945	19.94	123946
20.14	659175	20.24	913321	20.24	257546	20.04	331723	20.04	124044
20.24	659057	20.34	914025	20.34	257706	20.14	331496	20.14	124005
20.34	661518	20.44	914025	20.44	257675	20.24	33132	20.24	124052
20.44	661518	20.54	915392	20.54	257686	20.34	331195	20.34	124161
20.54	661909	20.64	915782	20.64	257577	20.44	330961	20.44	124231
20.64	662885	20.74	916564	20.74	257628	20.54	33093	20.54	124317
20.74	663862	20.84	91754	20.84	257714	20.64	330727	20.64	124317
20.84	664839	20.94	918126	20.94	257745	20.74	33057	20.74	124395
20.94	666596	21.04	918439	21.04	257647	20.84	330598	20.84	124532
21.04	666401	21.14	919884	21.14	25785	20.94	330766	20.94	124661
21.14	668159	21.24	921056	21.24	257862	21.04	33061	21.04	124688
21.24	667964	21.34	921056	21.34	257675	21.14	33093	21.14	124923
21.34	667964	21.44	922032	21.44	257569	21.24	330902	21.24	124923
21.44	669526	21.54	922032	21.54	257421	21.34	331067	21.34	125059
21.54	669917	21.64	922032	21.64	257218	21.44	331176	21.44	125208
21.64	669917	21.74	923595	21.74	257147	21.54	331313	21.54	125157
21.74	670815	21.84	924181	21.84	257218	21.64	331203	21.64	125216
21.84	67187	21.94	927032	21.94	257323	21.74	331313	21.74	125294
21.94	673432	22.04	926915	22.04	257159	21.84	331535	21.84	125411
22.04	673823	22.14	927501	22.14	257206	21.94	331723	21.94	12552
22.14	673432	22.24	928087	22.24	257354	22.04	331645	22.04	125548
22.24	674409	22.34	929845	22.34	257304	22.14	33182	22.14	125665
22.34	674214	22.44	930626	22.44	257276	22.24	33175	22.24	125665
22.44	676362	22.54	931017	22.54	257245	22.34	331996	22.34	125762
22.54	676753	22.64	930939	22.64	257179	22.44	332121	22.44	12586
22.64	677534	22.74	930821	22.74	257069	22.54	332465	22.54	125911
22.74	677534	22.84	931017	22.84	256905	22.64	332621	22.64	125899
22.84	677534	22.94	931017	22.94	256893	22.74	332719	22.74	125958
22.94	677925	23.04	931017	23.04	256905	22.84	332844	22.84	126016
23.04	679409	23.14	931407	23.14	256952	22.94	333188	22.94	126009
23.14	679682	23.24	93336	23.24	257245	23.04	333363	23.04	126036
23.24	681635	23.34	934923	23.34	257354	23.14	333684	23.14	126153
23.34	682417	23.44	934923	23.44	257401	23.24	334106	23.24	126348
23.44	682417	23.54	93504	23.54	257452	23.34	334379	23.34	126446
23.54	682417	23.64	935314	23.64	25746	23.44	334418	23.44	126407
23.64	682417	23.74	9359	23.74	257452	23.54	334543	23.54	126419
23.74	682417	23.84	9359	23.84	257343	23.64	334477	23.64	126446
23.84	682417	23.94	9359	23.94	257452	23.74	334641	23.74	126407
23.94	683784	24.04	9359	24.04	257245	23.84	335121	23.84	126407
24.04	684292	24.14	935509	24.14	257304	23.94	335492	23.94	126446
24.14	683198	24.24	93629	24.24	257296	24.04	335668	24.04	126516
24.24	685346	24.34	937071	24.34	257382	24.14	335715	24.14	126407
24.34	685151	24.44	937462	24.44	257491	24.24	335883	24.24	126505
24.44	6873	24.54	938048	24.54	257499	24.34	336059	24.34	126485
24.54	68769	24.64	936993	24.64	257393	24.44	336106	24.44	126602
24.64	6873	24.74	937853	24.74	257499	24.54	336117	24.54	126614
24.74	688276	24.84	937853	24.84	257452	24.64	336059	24.64	126446
24.84	688276	24.94	937853	24.94	257304	24.74	336359	24.74	126505
24.94	688862	25.04	937853	25.04	257198	24.84	336332	24.84	126544
25.04	689448	25.14	93922	25.14	257421	24.94	336078	24.94	126505
25.14	690815	25.24	940001	25.24	257335	25.04	335824	25.04	126446
25.24	691401	25.34	940392	25.34	257362	25.14	336039	25.14	126536
25.34	691792	25.44	940587	25.44	257491	25.24	33634	25.24	126505
25.44	691987	25.54	939025	25.54	257557	25.34	336352	25.34	126446
25.54	691792	25.64	938946	25.64	257608	25.44	336418	25.44	126368
25.64	6923	25.74	93922	25.74	257714	25.54	336762	25.54	126251
25.74	691596	25.84	938439	25.84	257843	25.64	337016	25.64	126348
25.84	692378	25.94	938243	25.94	258007	25.74	337211	25.74	126348
25.94	692768	26.04	939806	26.04	25837	25.84	337277	25.84	126302
26.04	694331	26.14	939806	26.14	258456	25.94	337485	25.94	126231
26.14	694721	26.24	940001	26.24	258468	26.04	337942	26.04	126348
26.24	694331	26.34	939025	26.34	258487	26.14	33811	26.14	126446
26.34	694331	26.44	938634	26.44	25871	26.24	337992	26.24	126446
26.44	694331	26.54	936993	26.54	258663	26.34	338059	26.34	126446
26.54	694721	26.64	936876	26.64	258846	26.44	337973	26.44	126505
26.64	695307	26.74	936876	26.74	258917	26.54	337953	26.54	126438
26.74	695307	26.84	938439	26.84	258995	26.64	337758	26.64	126446
26.84	695893	26.94	939025	26.94	258925	26.74	337609	26.74	126407
26.94	697651	27.04	938439	27.04	259034	26.84	337719	26.84	126466
27.04	697573	27.14	93961	27.14	258983	26.94	337863	26.94	126563
27.14	698432	27.24	939025	27.24	259034	27.04	338031	27.04	126524
27.24	698432	27.34	93922	27.34	259073	27.14	338227	27.14	126516
27.34	697846	27.44	93922	27.44	259042	27.24	338176	27.24	126446
27.44	698432	27.54	93922	27.54	25919	27.34	338227	27.34	126466
27.54	698823	27.64	940587	27.64	259464	27.44	338129	27.44	126466
27.64	700385	27.74	941095	27.74	259628	27.54	338371	27.54	126427
27.74	700971	27.84	940001	27.84	25.96	27.64	338461	27.64	126466
27.84	700971	27.94	940001	27.94	259667	27.74	338559	27.74	126563
27.94	701557	28.04	940001	28.04	259874	27.84	338762	27.84	126563
28.04	701948	28.14	940001	28.14	260069	27.94	338774	27.94	126516
28.14	702534	28.24	940978	28.24	260272	28.04	338664	28.04	126563
28.24	702925	28.34	943126	28.34	260577	28.14	338539	28.14	126563
28.34	704487	28.44	94215	28.44	260596	28.24	338656	28.24	126661
28.44	704487	28.54	941681	28.54	26078	28.34	338859	28.34	126856
28.54	704487	28.64	940392	28.64	260772	28.44	339184	28.44	126817
28.64	703901	28.74	941954	28.74	261026	28.54	339027	28.54	126759
28.74	70605	28.84	941954	28.84	260936	28.64	338859	28.64	126653
28.84	705581	28.94	94254	28.94	26.13	28.74	339262	28.74	126759
28.94	70644	29.04	941954	29.04	261202	28.84	339457	28.84	126759
29.04	706831	29.14	94215	29.14	261319	28.94	339524	28.94	126817
29.14	70644	29.24	94254	29.24	261386	29.04	339809	29.04	126817
29.24	706831	29.34	944103	29.34	261436	29.14	34007	29.14	126759
29.34	708393	29.44	945079	29.44	261436	29.24	34016	29.24	126759
29.44	707807	29.54	945001	29.54	261495	29.34	340461	29.34	126966
29.54	70937	29.64	946251	29.64	261503	29.44	340473	29.44	126915
29.64	70976	29.74	946837	29.74	261593	29.54	340375	29.54	126954
29.74	710737	29.84	948204	29.84	26169	29.64	340363	29.64	127052
29.84	712495	29.94	947228	29.94	261679	29.74	340395	29.74	127149
29.94	711909	30.04	948204	30.04	261788	29.84	340531	29.84	127325
30.04	713081	30.14	948204	30.14	261991	29.94	340539	29.94	127286
30.14	713667	30.24	948204	30.24	262022	30.04	340336	30.04	127278
30.24	714057	30.34	948712	30.34	261995	30.14	340043	30.14	127364
30.34	715542	30.44	948985	30.44	261964	30.24	339692	30.24	127364
30.44	715425	30.54	948907	30.54	26203	30.34	339379	30.34	127512
30.54	714839	30.64	949962	30.64	262081	30.44	339027	30.44	127403
30.64	716401	30.74	950353	30.74	261983	30.54	338754	30.54	127325
30.74	715815	30.84	950548	30.84	261925	30.64	338723	30.64	127356
30.84	71601	30.94	949962	30.94	261581	30.74	33.85	30.74	127403
30.94	715815	31.04	950939	31.04	261866	30.84	338266	30.84	127305
31.04	717495	31.14	951915	31.14	261729	30.94	338059	30.94	127208
31.14	716792	31.24	951915	31.24	261573	31.04	33811	31.04	127345
31.24	717378	31.34	95211	31.34	261386	31.14	337641	31.14	127364
31.34	717768	31.44	952618	31.44	26.13	31.24	337512	31.24	127415
31.44	718354	31.54	952306	31.54	26121	31.34	337426	31.34	127403
31.54	718354	31.64	953868	31.64	261221	31.44	337309	31.44	127305
31.64	719721	31.74	954259	31.74	261249	31.54	337277	31.54	127305
31.74	720112	31.84	954845	31.84	261202	31.64	337211	31.64	127345
31.84	721284	31.94	956993	31.94	261405	31.74	337348	31.74	127501
31.94	721284	32.04	955626	32.04	261319	31.84	337309	31.84	12761
32.04	722456	32.14	956017	32.14	261249	31.94	337356	31.94	127637
32.14	72187	32.24	956017	32.24	261358	32.04	337328	32.04	127657
32.24	722456	32.34	955939	32.34	261163	32.14	337152	32.14	127501
32.34	722846	32.44	955822	32.44	261132	32.24	33718	32.24	127559
32.44	723823	32.54	956798	32.54	261268	32.34	337094	32.34	127552
32.54	724799	32.64	957189	32.64	261241	32.44	337152	32.44	127598
32.64	725385	32.74	957775	32.74	261124	32.54	337199	32.54	127637
32.74	725776	32.84	959923	32.84	261093	32.64	337152	32.64	127735
32.84	727729	32.94	959923	32.94	261065	32.74	337113	32.74	127716
32.94	727339	33.04	959923	33.04	260858	32.84	337102	32.84	127852
33.04	727729	33.14	959923	33.14	260889	32.94	336977	32.94	127942
33.14	727846	33.24	959923	33.24	260897	33.04	33686	33.04	127989
33.24	727729	33.34	959923	33.34	26085	33.14	336762	33.14	12795
33.34	727339	33.44	959845	33.44	260663	33.24	336664	33.24	127852
33.44	727339	33.54	962267	33.54	260694	33.34	336555	33.34	12795
33.54	728706	33.64	962853	33.64	260604	33.44	336508	33.44	127911
33.64	729682	33.74	962853	33.74	26046	33.54	336254	33.54	128001
33.74	729682	33.84	962853	33.84	260389	33.64	336047	33.64	128028
33.84	730268	33.94	963243	33.94	260343	33.74	336078	33.74	128048
33.94	730073	34.04	963439	34.04	260311	33.84	335805	33.84	128145
34.04	730854	34.14	961876	34.14	260186	33.94	335793	33.94	128282
34.14	730659	34.24	961876	34.24	260253	34.04	335766	34.04	128302
34.24	730268	34.34	962462	34.34	260245	34.14	335551	34.14	128243
34.34	730659	34.44	961017	34.44	260057	34.24	335442	34.24	128313
34.44	729292	34.54	9609	34.54	259932	34.34	335395	34.34	128243
34.54	728706	34.64	960314	34.64	259979	34.44	33516	34.44	128145
34.64	728706	34.74	961876	34.74	260194	34.54	334914	34.54	128204
34.74	729682	34.84	96129	34.84	260069	34.64	33475	34.64	128321
34.84	729214	34.94	959923	34.94	259804	34.74	334692	34.74	128634
34.94	728706	35.04	959923	35.04	25.96	34.84	334652	34.84	128653
35.04	727143	35.14	958946	35.14	259432	34.94	334516	34.94	128548
35.14	727729	35.24	958361	35.24	259503	35.04	334399	35.04	128634
35.24	727729	35.34	958946	35.34	259491	35.14	33425	35.14	128634
35.34	728315	35.44	959337	35.44	259249	35.24	334379	35.24	128731
35.44	727729	35.54	958868	35.54	259139	35.34	334504	35.34	128829
35.54	727729	35.64	958751	35.64	258936	35.44	334652	35.44	128946
35.64	728315	35.74	957189	35.74	258729	35.54	334731	35.54	128985
35.74	726753	35.84	957189	35.84	258534	35.64	334934	35.64	128946
35.84	726753	35.94	957189	35.94	258331	35.74	334934	35.74	128985
35.94	726753	36.04	957775	36.04	258104	35.84	334945	35.84	128927
36.04	726753	36.14	957189	36.14	257929	35.94	334945	35.94	129044
36.14	726753	36.24	956798	36.24	257764	36.04	334934	36.04	129083
36.24	726362	36.34	956212	36.34	256054	36.14	335121	36.14	128985
36.34	725776	36.44	956212	36.44	254237	36.24	335344	36.24	128614
36.44	726167	36.54	955235	36.54	252331	36.34	335277	36.34	128048
36.54	725581	36.64	954845	36.64	250421	36.44	335219	36.44	127618
36.64	725581	36.74	955235	36.74	248698	36.54	335207	36.54	127188
36.74	725581	36.84	955235	36.84	247245	36.64	335297	36.64	12668
36.84	72519	36.94	955314	36.94	245593	36.74	335434	36.74	126114
36.94	725073	37.04	955431	37.04	244042	36.84	335356	36.84	12543
37.04	7248	37.14	95504	37.14	242499	36.94	335547	36.94	124735
37.14	723823	37.24	955431	37.24	240897	37.04	335453	37.04	124102
37.24	723823	37.34	955431	37.34	23944	37.14	335656	37.14	123595
37.34	723823	37.44	954962	37.44	238261	37.24	335863	37.24	122696
37.44	722846	37.54	954259	37.54	237089	37.34	335922	37.34	121895
37.54	722846	37.64	953868	37.64	236081	37.44	335949	37.44	121192
37.64	72187	37.74	953282	37.74	235018	37.54	335785	37.54	120489
37.74	720893	37.84	951915	37.84	23369	37.64	33559	37.64	119708
37.84	719917	37.94	952306	37.94	232479	37.74	335336	37.74	119044
37.94	71894	38.04	951915	38.04	231432	37.84	334809	37.84	118497
38.04	717964	38.14	950353	38.14	230682	37.94	334563	37.94	117989
38.14	717964	38.24	950353	38.24	230026	38.04	33436	38.04	117501
38.24	717182	38.34	951329	38.34	229432	38.14	334125	38.14	117091
38.34	717768	38.44	950939	38.44	228886	38.24	333859	38.24	116778
38.44	717768	38.54	950353	38.54	228347	38.34	33352	38.34	116387
38.54	716792	38.64	949962	38.64	227694	38.44	333266	38.44	116192
38.64	716401	38.74	947423	38.74	227147	38.54	332961	38.54	115899
38.74	713862	38.84	947032	38.84	22.66	38.64	332621	38.64	115684
38.84	713862	38.94	947423	38.94	226159	38.74	332289	38.74	115391
38.94	712885	39.04	946954	39.04	225858	38.84	332141	38.84	115196
39.04	712885	39.14	946251	39.14	225604	38.94	332043	38.94	115098
39.14	712885	39.24	946642	39.24	225292	39.04	331762	39.04	115001
39.24	713276	39.34	946837	39.34	225038	39.14	331633	39.14	114903
39.34	712885	39.44	94586	39.44	224811	39.24	331508	39.24	114942
39.44	712885	39.54	946251	39.54	224452	39.34	331262	39.34	11504
39.54	712885	39.64	946251	39.64	224218	39.44	330942	39.44	115001
39.64	712885	39.74	94586	39.74	224042	39.54	330813	39.54	115059
39.74	712885	39.84	946446	39.84	224003	39.64	330688	39.64	114942
39.84	711909	39.94	946056	39.94	22371	39.74	330461	39.74	115098
39.94	711909	40.04	946446	40.04	223639	39.84	330199	39.84	115098
40.04	711323	40.14	946446	40.14	223475	39.94	329934	39.94	115196
40.14	711909	40.24	947032	40.24	223573	40.04	329692	40.04	115333
40.24	712885	40.34	947423	40.34	223475	40.14	32927	40.14	115391
40.34	712885	40.44	947032	40.44	223378	40.24	328742	40.24	115587
40.44	712885	40.54	946446	40.54	223378	40.34	328188	40.34	115684
40.54	711909	40.64	946954	40.64	223417	40.44	327531	40.44	115743
40.64	711909	40.74	947228	40.74	223534	40.54	326379	40.54	115782
40.74	711909	40.84	946837	40.84	223417	40.64	324985	40.64	115782
40.84	711909	40.94	947228	40.94	223475	40.74	323215	40.74	115841
40.94	711909	41.04	947814	41.04	22371	40.84	321379	40.84	115899
41.04	711909	41.14	947228	41.14	223632	40.94	31927	40.94	115899
41.14	710932	41.24	947814	41.24	223632	41.04	316965	41.04	116095
41.24	710932	41.34	9484	41.34	223624	41.14	314758	41.14	116095
41.34	710542	41.44	948009	41.44	22371	41.24	312649	41.24	116055
41.44	710346	41.54	948009	41.54	223749	41.34	310656	41.34	116095
41.54	710542	41.64	948009	41.64	223846	41.44	308449	41.44	116153
41.64	710542	41.74	9484	41.74	223768	41.54	306399	41.54	116095
41.74	709956	41.84	948009	41.84	223827	41.64	304348	41.64	116204
41.84	709956	41.94	948009	41.94	223925	41.74	302297	41.74	116134
41.94	709956	42.04	9484	42.04	223925	41.84	300246	41.84	116036
42.04	709956	42.14	948985	42.14	224022	41.94	298293	41.94	116075
42.14	709956	42.24	9484	42.24	224132	42.04	296496	42.04	116192
42.24	709956	42.34	948907	42.34	224179	42.14	294531	42.14	116251
42.34	709956	42.44	947814	42.44	224218	42.24	292805	42.24	116251
42.44	709956	42.54	946837	42.54	224237	42.34	291106	42.34	116251
42.54	709565	42.64	946837	42.64	22.41	42.44	289934	42.44	116192
42.64	709487	42.74	947032	42.74	224249	42.54	288488	42.54	116212
42.74	709956	42.84	947618	42.84	224296	42.64	287297	42.64	116153
42.84	708979	42.94	947228	42.94	224296	42.74	285918	42.74	116309
42.94	708979	43.04	947618	43.04	224511	42.84	284465	42.84	11636
43.04	709565	43.14	947228	43.14	224413	42.94	283352	42.94	116251
43.14	708979	43.24	946251	43.24	224444	43.04	282317	43.04	116368
43.24	708979	43.34	947618	43.34	224589	43.14	281008	43.14	11627
43.34	709565	43.44	948204	43.44	224667	43.24	279914	43.24	11627
43.44	709956	43.54	948595	43.54	224706	43.34	278652	43.34	116368
43.54	710542	43.64	949103	43.64	224796	43.44	277512	43.44	116407
43.64	709956	43.74	94879	43.74	224901	43.54	276613	43.54	116563
43.74	710346	43.84	949571	43.84	224921	43.64	275813	43.64	116563
43.84	710151	43.94	9484	43.94	224796	43.74	274895	43.74	116544
43.94	70937	44.04	948985	44.04	224745	43.84	27427	43.84	116614
44.04	709565	44.14	949767	44.14	224882	43.94	27334	43.94	116544
44.14	710346	44.24	950939	44.24	22496	44.04	272609	44.04	116563
44.24	711909	44.34	950353	44.34	224932	44.14	271848	44.14	116641
44.34	710542	44.44	951525	44.44	225116	44.24	271399	44.24	116759
44.44	711518	44.54	950353	44.54	225175	44.34	270734	44.34	116759
44.54	711323	44.64	951525	44.64	225304	44.44	270266	44.44	11672
44.64	711909	44.74	951134	44.74	225253	44.54	269738	44.54	116798
44.74	711518	44.84	952501	44.84	225448	44.64	269395	44.64	116856
44.84	711909	44.94	952501	44.94	225382	44.74	268957	44.74	116856
44.94	711909	45.04	953087	45.04	22535	44.84	268703	44.84	117063
45.04	711518	45.14	954454	45.14	225546	44.94	268469	44.94	116954
45.14	712885	45.24	953986	45.24	225655	45.04	268039	45.04	116954
45.24	712885	45.34	953282	45.34	225643	45.14	26.8	45.14	117052
45.34	712417	45.44	954259	45.44	225643	45.24	26759	45.24	117149
45.44	71269	45.54	954259	45.54	225557	45.34	267082	45.34	117188
45.54	71269	45.64	955821	45.64	225643	45.44	266934	45.44	117345
45.64	713276	45.74	955821	45.74	225792	45.54	266555	45.54	117364
45.74	713667	45.84	954845	45.84	225839	45.64	266301	45.64	117559
45.84	713667	45.94	956407	45.94	225917	45.74	265734	45.74	117649
45.94	714448	46.04	957189	46.04	22587	45.84	26.55	45.84	117637
46.04	714839	46.14	956603	46.14	226112	45.94	265109	45.94	117755
46.14	714839	46.24	955821	46.24	226026	46.04	264309	46.04	117891
46.24	715425	46.34	955626	46.34	226151	46.14	264199	46.14	11797
46.34	714448	46.44	956212	46.44	226171	46.24	263684	46.24	11793
46.44	715034	46.54	955626	46.54	226358	46.34	263215	46.34	117872
46.54	714643	46.64	956212	46.64	226425	46.44	262922	46.44	11797
46.64	714057	46.74	956212	46.74	226659	46.54	262473	46.54	118009
46.74	71601	46.84	956603	46.84	226964	46.64	261945	46.64	118067
46.84	71562	46.94	956134	46.94	226815	46.74	261477	46.74	118204
46.94	71601	47.04	956407	47.04	226925	46.84	26091	46.84	118274
47.04	716596	47.14	956993	47.14	22703	46.94	260207	46.94	118165
47.14	716011	47.24	956993	47.24	227159	47.04	259707	47.04	118067
47.24	717573	47.34	956993	47.34	227264	47.14	259113	47.14	118106
47.34	717964	47.44	956407	47.44	227557	47.24	25841	47.24	118165
47.44	717495	47.54	957189	47.54	227725	47.34	257668	47.34	118067
47.54	716792	47.64	957189	47.64	227714	47.44	257004	47.44	118009
47.64	717378	47.74	956212	47.74	227823	47.54	256262	47.54	11797
47.74	716792	47.84	956212	47.84	227811	47.64	255402	47.64	117872
47.84	717768	47.94	956603	47.94	22796	47.74	254817	47.74	117774
47.94	71855	48.04	956603	48.04	228085	47.84	25427	47.84	117774
48.04	717964	48.14	957111	48.14	228057	47.94	253703	47.94	117813
48.14	717964	48.24	95836	48.24	228221	48.04	253254	48.04	117766
48.24	719917	48.34	95797	48.34	228272	48.14	252746	48.14	117559
48.34	719526	48.44	957384	48.44	228456	48.24	252453	48.24	117696
48.44	721284	48.54	95836	48.54	228682	48.34	251867	48.34	117598
48.54	723823	48.64	95836	48.64	228768	48.44	251594	48.44	117598
48.64	725581	48.74	958946	48.74	228858	48.54	251164	48.54	117559
48.74	725581	48.84	95797	48.84	229179	48.64	250852	48.64	117364
48.84	726948	48.94	958556	48.94	229425	48.74	250559	48.74	117364
48.94	727925	49.04	959142	49.04	229374	48.84	25041	48.84	117305
49.04	727534	49.14	959532	49.14	229386	48.94	250383	48.94	117305
49.14	728901	49.24	960118	49.24	229511	49.04	250168	49.04	117266
49.24	731245	49.34	960118	49.34	229483	49.14	249973	49.14	117208
49.34	732026	49.44	958556	49.44	229452	49.24	249777	49.24	117305
49.44	730659	49.54	959064	49.54	229522	49.34	249641	49.34	117169
49.54	730581	49.64	959337	49.64	229413	49.44	249406	49.44	117012
49.64	727925	49.74	959923	49.74	229522	49.54	24927	49.54	117012
49.74	725307	49.84	960314	49.84	229413	49.64	249074	49.64	116868
49.84	719253	49.94	9609	49.94	229171	49.74	249125	49.74	116798
49.94	712495	50.04	961095	50.04	22912	49.84	249055	49.84	116759
50.04	706557	50.14	961095	50.14	229014	49.94	249152	49.94	116583
50.14	703628	50.24	960509	50.24	228886	50.04	249113	50.04	116583
50.24	6998	50.34	961095	50.34	22878	50.14	24925	50.14	116544
50.34	696206	50.44	960118	50.44	228417	50.24	249055	50.24	11629
50.44	692573	50.54	960509	50.54	228116	50.34	249016	50.34	116251
50.54	69101	50.64	961095	50.64	227889	50.44	248957	50.44	116192
50.64	689448	50.74	960509	50.74	227811	50.54	24882	50.54	116192
50.74	691596	50.84	961095	50.84	227315	50.64	248762	50.64	116095
50.84	695112	50.94	961017	50.94	227147	50.74	248723	50.74	115958
50.94	69812	51.04	9609	51.04	226835	50.84	248664	50.84	115899
51.04	702143	51.14	961095	51.14	226749	50.94	248625	50.94	11586
51.14	703901	51.24	959532	51.24	226503	51.04	248527	51.04	115762
51.24	703706	51.34	960118	51.34	226366	51.14	248469	51.14	115606
51.34	706714	51.44	960509	51.44	226104	51.24	248332	51.24	115509
51.44	708784	51.54	961095	51.54	225995	51.34	248137	51.34	115372
51.54	70937	51.64	960509	51.64	225604	51.44	248078	51.44	115313
51.64	710346	51.74	961095	51.74	225292	51.54	248129	51.54	115313
51.74	710932	51.84	961095	51.84	225038	51.64	24802	51.64	115313
51.84	7123	51.94	961095	51.94	224784	51.74	247922	51.74	115266
51.94	713745	52.04	961017	52.04	224503	51.84	247824	51.84	115196
52.04	715034	52.14	96129	52.14	224237	51.94	247922	51.94	115196
52.14	716987	52.24	961876	52.24	223827	52.04	247883	52.04	115157
52.24	718159	52.34	962462	52.34	223573	52.14	247824	52.14	115157
52.34	721284	52.44	962071	52.44	223339	52.24	247817	52.24	115001
52.44	722651	52.54	962462	52.54	222929	52.34	247863	52.34	114962
52.54	723823	52.64	963048	52.64	222245	52.44	247883	52.44	114903
52.64	72519	52.74	963439	52.74	221776	52.54	247824	52.54	114786
52.74	7248	52.84	965001	52.84	221425	52.64	247824	52.64	114747
52.84	72519	52.94	965392	52.94	221014	52.74	247922	52.74	114591
52.94	726167	53.04	96461	53.04	220643	52.84	248117	52.84	114591
53.04	725385	53.14	965001	53.14	219784	52.94	248274	52.94	114532
53.14	725268	53.24	965118	53.24	218905	53.04	248481	53.04	114415
53.24	725971	53.34	965392	53.34	218143	53.14	248547	53.14	114298
53.34	725971	53.44	965392	53.44	217264	53.24	24882	53.24	114298
53.44	725385	53.54	965978	53.54	216581	53.34	248918	53.34	114259
53.54	725503	53.64	965978	53.64	215839	53.44	249055	53.44	114044
53.64	7248	53.74	965978	53.74	214921	53.54	249074	53.54	114005
53.74	7248	53.84	967345	53.84	214237	53.64	249016	53.64	113907
53.84	725385	53.94	966954	53.94	213378	53.74	24927	53.74	113907
53.94	7248	54.04	96715	54.04	212577	53.84	249426	53.84	113907
54.04	723823	54.14	96754	54.14	212011	53.94	249426	53.94	113692
54.14	724214	54.24	967735	54.24	211679	54.04	249477	54.04	113595
54.24	724409	54.34	967071	54.34	211581	54.14	249563	54.14	113536
54.34	723823	54.44	967345	54.44	211268	54.24	24968	54.24	113458
54.44	723823	54.54	967931	54.54	21121	54.34	249817	54.34	11336
54.54	723823	54.64	967931	54.64	210878	54.44	249914	54.44	113204
54.64	7248	54.74	968321	54.74	210702	54.54	250188	54.54	113106
54.74	7248	54.84	967931	54.84	210409	54.64	250317	54.64	113009
54.84	7248	54.94	968907	54.94	210155	54.74	250266	54.74	113009
54.94	725776	55.04	969103	55.04	210143	54.84	250188	54.84	112872
55.04	725776	55.14	969103	55.14	210096	54.94	250227	54.94	112911
55.14	725776	55.24	968907	55.24	209843	55.04	250188	55.04	112794
55.24	72519	55.34	971056	55.34	20994	55.14	249926	55.14	112696
55.34	726753	55.44	970978	55.44	209862	55.24	249719	55.24	11254
55.44	726753	55.54	97047	55.54	209518	55.34	249777	55.34	112696
55.54	725971	55.64	970275	55.64	209198	55.44	249777	55.44	112598
55.64	7248	55.74	97086	55.74	209237	55.54	24968	55.54	112462
55.74	72519	55.84	97047	55.84	208932	55.64	249887	55.64	112305
55.84	7248	55.94	970079	55.94	20869	55.74	249914	55.74	11.22
55.94	725776	56.04	969689	56.04	208339	55.84	250012	55.84	111993
56.04	725385	56.14	969103	56.14	208093	55.94	250324	55.94	111876
56.14	724409	56.24	969103	56.24	207772	56.04	250637	56.04	111739
56.24	723823	56.34	968517	56.34	207819	56.14	250832	56.14	11168
56.34	723823	56.44	969415	56.44	207714	56.24	251352	56.24	111583
56.44	724214	56.54	969298	56.54	207194	56.34	25175	56.34	111485
56.54	723823	56.64	969884	56.64	206776	56.44	252277	56.44	111329
56.64	7248	56.74	969493	56.74	206393	56.54	252766	56.54	11129
56.74	725385	56.84	968907	56.84	205936	56.64	253527	56.64	111192
56.84	7248	56.94	969298	56.94	205866	56.74	254074	56.74	111153
56.94	7248	57.04	969689	57.04	205741	56.84	254281	56.84	111095
57.04	724409	57.14	968907	57.14	205436	56.94	254719	56.94	111016
57.14	723237	57.24	970079	57.24	205331	57.04	25507	57.04	111036
57.24	723823	57.34	969689	57.34	20535	57.14	255422	57.14	110919
57.34	723432	57.44	968126	57.44	204987	57.24	25593	57.24	110977
57.44	722846	57.54	96754	57.54	204784	57.34	256137	57.34	110887
57.54	722846	57.64	96754	57.64	204647	57.44	25634	57.44	110899
57.64	72187	57.74	968439	57.74	204675	57.54	256633	57.54	110802
57.74	723237	57.84	966564	57.84	204608	57.64	256899	57.64	110802
57.84	722456	57.94	965392	57.94	20453	57.74	257043	57.74	110841
57.94	721675	58.04	965392	58.04	204343	57.84	257445	57.84	110665
58.04	722846	58.14	968321	58.14	204354	57.94	257961	57.94	110684
58.14	723823	58.24	96715	58.24	204354	58.04	258625	58.04	110704
58.24	723042	58.34	965978	58.34	204147	58.14	259086	58.14	110704
58.34	720893	58.44	966954	58.44	204159	58.24	259301	58.24	110352
58.44	72187	58.54	966759	58.54	204257	58.34	259281	58.34	110352
58.54	723237	58.64	96754	58.64	203932	58.44	259574	58.44	110098
58.64	721479	58.74	964415	58.74	204061	58.54	259809	58.54	110137
58.74	720893	58.84	963946	58.84	203983	58.64	259875	58.64	110098
58.84	721284	58.94	963243	58.94	203651	58.74	260102	58.74	109688
58.94	721089	59.04	961759	59.04	203542	58.84	260375	58.84	109493
59.04	719917	59.14	963243	59.14	203436	58.94	260324	58.94	10.92
59.14	720307	59.24	96422	59.24	202741	59.04	260473	59.04	109044
59.24	722065	59.34	962072	59.34	201628	59.14	260695	59.14	109044
59.34	71855	59.44	966955	59.44	201983	59.24	26093	59.24	10918
59.44	710347	59.54	964103	59.54	201624	59.34	261313	59.34	108614
59.54	708198	59.64	93379	59.64	197757	59.44	261703	59.44	109024
59.64	705776	59.74	925817	59.74	187479	59.54	261152	59.54	110126
59.74	720657	59.84	929452	59.84	186163	59.64	261359	59.64	105239
59.84	735228	59.94	896291	59.94	194784	59.74	260051	59.74	105766
59.94	72312	60.04	880196	60.04	187854	59.84	256938	59.84	107161
60.04	701596	60.14	869103	60.14	146335	59.94	263106	59.94	105665
60.14	712257	60.24	105976	60.24	277311	60.04	262781	60.04	947078
60.24	822259	60.34	127801	60.34	554635	60.14	196586	60.14	994344
60.34	905658	60.44	124703	60.44	585796	60.24	267223	60.24	167278
60.44	817808	60.54	10727	60.54	456628	60.34	880652	60.34	201352
60.54	746205	60.64	918907	60.64	307007	60.44	112322	60.44	178552
60.64	677027	60.74	816486	60.74	194776	60.54	919258	60.54	140001
60.74	660659	60.84	758438	60.84	132331	60.64	593422	60.64	109157
60.84	627612	60.94	697149	60.94	983855	60.74	34157	60.74	917156
60.94	625541	61.04	69215	61.04	85741	60.84	183008	60.84	818522
61.04	603354	61.14	688634	61.14	794676	60.94	104777	60.94	759812
61.14	598158	61.24	667735	61.24	735261	61.04	722775	61.04	709383
61.24	577456	61.34	648321	61.34	717215	61.14	590548	61.14	691922
61.34	567182	61.44	640861	61.44	696317	61.24	52254	61.24	672664
61.44	561987	61.54	630782	61.54	668856	61.34	471056	61.34	662781
61.54	555151	61.64	626525	61.64	670574	61.44	448243	61.44	65282
61.64	553901	61.74	62379	61.74	664129	61.54	436837	61.54	64657
61.74	554292	61.84	617931	61.84	646434	61.64	423478	61.64	641883
61.84	547065	61.94	61422	61.94	637371	61.74	409767	61.74	63614
61.94	542964	62.04	611876	62.04	624285	61.84	377032	61.84	627742
62.04	541987	62.14	605626	62.14	613934	61.94	359845	61.94	616492
62.14	536323	62.24	603556	62.24	600067	62.04	348126	62.04	615633
62.24	53105	62.34	600743	62.34	585105	62.14	340626	62.14	609187
62.34	527026	62.44	595274	62.44	582801	62.24	324493	62.24	601648
62.44	524135	62.54	590275	62.54	57534	62.34	312384	62.34	595125
62.54	52019	62.64	587853	62.64	56991	62.44	302032	62.44	587898
62.64	518745	62.74	585001	62.74	563231	62.54	290704	62.54	582898
62.74	517261	62.84	582774	62.84	558465	62.64	285939	62.64	577156
62.84	514956	62.94	576134	62.94	550184	62.74	281134	62.74	573328
62.94	510737	63.04	572423	63.04	544207	62.84	277228	62.84	570711
63.04	509175	63.14	567735	63.14	53534	62.94	269728	62.94	564656
63.14	507026	63.24	564689	63.24	530223	63.04	261446	63.04	559773
63.24	504565	63.34	563946	63.34	52702	63.14	250001	63.14	553992
63.34	502925	63.44	561095	63.44	522059	63.24	241876	63.24	550281
63.44	501089	63.54	557657	63.54	514793	63.34	237696	63.34	547664
63.54	498706	63.64	553478	63.64	509637	63.44	233009	63.44	545125
63.64	495893	63.74	550157	63.74	506238	63.54	223322	63.54	540711
63.74	492573	63.84	548595	63.84	50534	63.64	215821	63.64	537508
63.84	491596	63.94	546134	63.94	500653	63.74	214064	63.74	533406
63.94	489722	64.04	545665	64.04	496551	63.84	210079	63.84	531062
64.04	489448	64.14	543126	64.14	491395	63.94	202423	63.94	529188
64.14	487221	64.24	540861	64.24	489012	64.04	199415	64.04	52989
64.24	486206	64.34	538439	64.34	483582	64.14	199415	64.14	527937
64.34	483198	64.44	535704	64.44	480145	64.24	196564	64.24	525281
64.44	482026	64.54	532775	64.54	476746	64.34	193751	64.34	521883
64.54	480268	64.64	530704	64.64	473504	64.44	190236	64.44	519929
64.64	478198	64.74	530431	64.74	47077	64.54	18586	64.54	517664
64.74	477729	64.84	529259	64.84	466981	64.64	183478	64.64	517273
64.84	477065	64.94	526329	64.94	463152	64.74	179103	64.74	516023
64.94	475581	65.04	524181	65.04	459559	64.84	17297	64.84	513094
65.04	474995	65.14	522892	65.14	457293	64.94	170704	64.94	510359
65.14	473706	65.24	520978	65.24	453777	65.04	169728	65.04	507625
65.24	472261	65.34	519884	65.34	451356	65.14	16465	65.14	505359
65.34	47187	65.44	516759	65.44	447645	65.24	159376	65.24	503328
65.44	469721	65.54	515001	65.54	444012	65.34	158204	65.34	502547
65.54	46894	65.64	514689	65.64	438738	65.44	154025	65.44	499812
65.64	4698	65.74	512267	65.74	436395	65.54	152736	65.54	498445
65.74	4673	65.84	510704	65.84	433582	65.64	149884	65.64	499695
65.84	46601	65.94	509142	65.94	430653	65.74	147579	65.74	496883
65.94	464057	66.04	508243	66.04	42866	65.84	144728	65.84	495125
66.04	464135	66.14	506407	66.14	425379	65.94	143282	65.94	493562
66.14	462885	66.24	505821	66.24	424402	66.04	140314	66.04	493055
66.24	462885	66.34	503868	66.34	422332	66.14	138673	66.14	491414
66.34	460737	66.44	502696	66.44	422645	66.24	138204	66.24	490437
66.44	460737	66.54	500743	66.54	420106	66.34	134571	66.34	487703
66.54	458784	66.64	499767	66.64	418231	66.44	131564	66.44	48614
66.64	458198	66.74	497892	66.74	417254	66.54	126564	66.54	483601
66.74	457222	66.84	496251	66.84	416785	66.64	12336	66.64	482234
66.84	457221	66.94	496837	66.94	415887	66.74	121368	66.74	481141
66.94	455854	67.04	494884	67.04	413465	66.84	12004	66.84	480672
67.04	455268	67.14	494298	67.14	409168	66.94	11797	66.94	479773
67.14	454682	67.24	491173	67.24	40866	67.04	118165	67.04	478523
67.24	452534	67.34	491837	67.34	407879	67.14	115939	67.14	477742
67.34	453198	67.44	490001	67.44	404871	67.24	113478	67.24	476765
67.44	452925	67.54	489025	67.54	40241	67.34	110939	67.34	475281
67.54	452339	67.64	487071	67.64	398035	67.44	110743	67.44	474422
67.64	449995	67.74	487267	67.74	396863	67.54	110079	67.54	471492
67.74	450386	67.84	487071	67.84	395574	67.64	107618	67.64	468953
67.84	45019	67.94	486759	67.94	393817	67.74	105001	67.74	469734
67.94	450268	68.04	484454	68.04	391981	67.84	104493	67.84	469539
68.04	449917	68.14	482775	68.14	389246	67.94	10254	67.94	468641
68.14	449214	68.24	481798	68.24	387957	68.04	101564	68.04	468367
68.24	448823	68.34	480822	68.34	384363	68.14	0.987511	68.14	466414
68.34	44726	68.44	48129	68.44	383387	68.24	0.971886	68.24	465828
68.44	448823	68.54	480821	68.54	382879	68.34	0.916027	68.34	463289
68.54	447846	68.64	480118	68.64	381317	68.44	0.915245	68.44	462703
68.64	446167	68.74	479376	68.74	378895	68.54	0.882824	68.54	462312
68.74	446284	68.84	477696	68.84	375965	68.64	0.839855	68.64	461609
68.84	446284	68.94	47672	68.94	375262	68.74	0.835949	68.74	459969
68.94	445893	69.04	475743	69.04	374012	68.84	0.829308	68.84	457234
69.04	444917	69.14	474767	69.14	371277	68.94	0.83009	68.94	455281
69.14	444331	69.24	473204	69.24	371277	69.04	0.80587	69.04	454305
69.24	443354	69.34	472618	69.34	370184	69.14	0.775402	69.14	453328
69.34	443354	69.44	471525	69.44	36784	69.24	0.770714	69.24	45118
69.44	442261	69.54	471642	69.54	367176	69.34	0.742199	69.34	451375
69.54	442964	69.64	470275	69.64	36491	69.44	0.732433	69.44	450477
69.64	440425	69.74	469103	69.74	363856	69.54	0.734386	69.54	45118
69.74	439956	69.84	468322	69.84	362684	69.64	0.710949	69.64	44825
69.84	439253	69.94	467735	69.94	362566	69.74	0.719933	69.74	446883
69.94	439839	70.04	466368	70.04	360926	69.84	0.690636	69.84	445711
70.04	438862	70.14	464806	70.14	359754	69.94	0.689465	69.94	44532
70.14	438276	70.24	464884	70.24	359832	70.04	0.691418	70.04	443953
70.24	437964	70.34	463439	70.34	357488	70.14	0.667198	70.14	442586
70.34	435737	70.44	462071	70.44	356238	70.24	0.666027	70.24	442273
70.44	435151	70.54	461681	70.54	355262	70.34	0.648449	70.34	440828
70.54	435151	70.64	46129	70.64	353191	70.44	0.620323	70.44	43868
70.64	43476	70.74	459728	70.74	351551	70.54	0.61134	70.54	438289
70.74	434175	70.84	458751	70.84	348231	70.64	0.600792	70.64	437703
70.84	432807	70.94	458243	70.94	348778	70.74	0.601574	70.74	437312
70.94	43269	71.04	456603	71.04	346668	70.84	0.596886	70.84	435164
71.04	433003	71.14	456993	71.14	346082	70.94	0.594543	70.94	434656
71.14	433003	71.24	455822	71.24	343934	71.04	0.600792	71.04	433992
71.24	431245	71.34	455235	71.34	343738	71.14	0.596886	71.14	433015
71.34	431753	71.44	452697	71.44	342254	71.24	0.58009	71.24	431258
71.44	430073	71.54	452696	71.54	342762	71.34	0.575401	71.34	431258
71.54	430659	71.64	452696	71.64	340809	71.44	0.550793	71.44	429305
71.64	430073	71.74	45172	71.74	33991	71.54	0.55587	71.54	429109
71.74	429682	71.84	45172	71.84	339832	71.64	0.541027	71.64	428133
71.84	430073	71.94	450821	71.94	338348	71.74	0.526573	71.74	427156
71.94	429761	72.04	450939	72.04	337488	71.84	0.530479	71.84	427156
72.04	428901	72.14	449571	72.14	334637	71.94	0.526184	71.94	425281
72.14	426948	72.24	447618	72.24	333191	72.04	0.516808	72.04	424422
72.24	425971	72.34	446837	72.34	331434	72.14	0.501965	72.14	424031
72.34	4248	72.44	445665	72.44	329871	72.24	0.473839	72.24	421492
72.44	424214	72.54	445275	72.54	328309	72.34	0.45509	72.34	420125
72.54	423432	72.64	444103	72.64	326746	72.44	0.452354	72.44	418172
72.64	423628	72.74	444298	72.74	325066	72.54	0.43087	72.54	417781
72.74	422378	72.84	443712	72.84	323817	72.64	0.427746	72.64	416609
72.84	421089	72.94	44379	72.94	323504	72.74	0.417198	72.74	415828
72.94	421753	73.04	442931	73.04	321082	72.84	0.414074	72.84	414266
73.04	421284	73.14	442931	73.14	321863	72.94	0.435558	72.94	41532
73.14	42187	73.24	441564	73.24	320574	73.04	0.42384	73.04	414461
73.24	421284	73.34	441564	73.34	318934	73.14	0.426964	73.14	414265
73.34	42187	73.44	439611	73.44	317176	73.24	0.411339	73.24	413289
73.44	419917	73.54	439025	73.54	316004	73.34	0.416027	73.34	413289
73.54	419917	73.64	438048	73.64	313856	73.44	0.393761	73.44	411922
73.64	418354	73.74	43629	73.74	312371	73.54	0.376965	73.54	411336
73.74	417768	73.84	436095	73.84	31034	73.64	0.360558	73.64	408797
73.84	417182	73.94	43629	73.94	31034	73.74	0.357433	73.74	40782
73.94	417768	74.04	434806	74.04	309442	73.84	0.344933	73.84	406062
74.04	417261	74.14	434064	74.14	30741	73.94	0.341026	73.94	406062
74.14	417573	74.24	432775	74.24	306434	74.04	0.334778	74.04	404187
74.24	415425	74.34	432384	74.34	305145	74.14	0.348839	74.14	405281
74.34	41562	74.44	430822	74.44	301942	74.24	0.322277	74.24	404305
74.44	414448	74.54	431798	74.54	301551	74.34	0.315636	74.34	403914
74.54	414956	74.64	430431	74.64	299598	74.44	0.296104	74.44	40282
74.64	413862	74.74	428868	74.74	297059	74.54	0.29298	74.54	403523
74.74	411909	74.84	429454	74.84	295106	74.64	0.278526	74.64	402156
74.84	411909	74.94	428673	74.94	29452	74.74	0.262901	74.74	400789
74.94	411909	75.04	428673	75.04	292449	74.84	0.26759	74.84	400008
75.04	411323	75.14	428282	75.14	292176	74.94	0.262901	74.94	399812
75.14	411518	75.24	426525	75.24	290809	75.04	0.257042	75.04	399422
75.24	408589	75.34	427111	75.34	291004	75.14	0.248058	75.14	399031
75.34	408589	75.44	426525	75.44	290223	75.24	0.229698	75.24	397273
75.44	408589	75.54	425743	75.54	289832	75.34	0.231651	75.34	397273
75.54	408589	75.64	42465	75.64	288817	75.44	0.234386	75.44	395711
75.64	408081	75.74	424376	75.74	289246	75.54	0.245323	75.54	394734
75.74	408393	75.84	422814	75.84	286902	75.64	0.226574	75.64	393641
75.84	406245	75.94	422814	75.94	287488	75.74	0.232433	75.74	393953
75.94	407221	76.04	4234	76.04	287488	75.84	0.208214	75.84	391414
76.04	407417	76.14	422032	76.14	286902	75.94	0.196495	75.94	392781
76.14	406245	76.24	422618	76.24	286395	76.04	0.187511	76.04	393367
76.24	407222	76.34	423595	76.34	286512	76.14	0.173058	76.14	392195
76.34	407729	76.44	424181	76.44	285535	76.24	0.171104	76.24	392586
76.44	407612	76.54	422228	76.54	283973	76.34	0.171886	76.34	393172
76.54	406128	76.64	423087	76.64	282801	76.44	0.176964	76.44	393172
76.64	406753	76.74	423399	76.74	282996	76.54	0.143761	76.54	392273
76.74	405659	76.84	421446	76.84	281121	76.64	0.130871	76.64	391414
76.84	404682	76.94	421837	76.94	280457	76.74	0.128136	76.74	391805
76.94	404096	77.04	421446	77.04	280066	76.84	0.106651	76.84	391023
77.04	404682	77.14	420939	77.14	279559	76.94	0.101574	76.94	390633
77.14	405151	77.24	421056	77.24	278699	77.04	0.110558	77.04	391219
77.24	403901	77.34	420665	77.34	277527	77.14	0.112122	77.14	391297
77.34	403901	77.44	419689	77.44	276238	77.24	0.104698	77.24	390437
77.44	402534	77.54	419103	77.54	27577	77.34	0.0793076	77.34	390047
77.54	401753	77.64	419689	77.64	275379	77.44	0.0625114	77.44	388484
77.64	402925	77.74	418517	77.74	273231	77.54	0.0695419	77.54	387898
77.74	402925	77.84	419298	77.84	273035	77.64	0.0695419	77.64	388289
77.84	402339	77.94	418517	77.94	271277	77.74	0.0722771	77.74	389344
77.94	401557	78.04	417931	78.04	270887	77.84	0.0832138	77.84	389461
78.04	401362	78.14	416954	78.14	269988	77.94	0.0683708	77.94	388484
78.14	399604	78.24	416954	78.24	269715	78.04	0.0734482	78.04	388484
78.24	400776	78.34	416368	78.34	267371	78.14	0.0617294	78.14	388289
78.34	399604	78.44	416759	78.44	267762	78.24	0.0742302	78.24	38907
78.44	399604	78.54	416368	78.54	266981	78.34	0.0539169	78.34	386922
78.54	399018	78.64	415392	78.64	266863	78.44	0.0519638	78.44	386336
78.64	399995	78.74	414806	78.74	266785	78.54	0.0519638	78.54	385945
78.74	399995	78.84	414806	78.84	266785	78.64	0.0507927	78.64	385164
78.84	399995	78.94	415782	78.94	267371	78.74	0.0461044	78.74	385164
78.94	399604	79.04	415392	79.04	266863	78.84	0.0461044	78.84	385555
79.04	399604	79.14	415392	79.14	266395	78.94	0.0429802	78.94	38575
79.14	399604	79.24	414103	79.24	265887	79.04	0.0324326	79.04	384773
79.24	399097	79.34	414806	79.34	266981	79.14	0.0168076	79.14	383797
79.34	399214	79.44	415392	79.44	266981	79.24	0.0117302	79.24	383289
79.44	399799	79.54	413829	79.54	265418	79.34	0.0214958	79.34	383406
79.54	398237	79.64	414806	79.64	265106	79.44	0.0187607	79.44	383992
79.64	398823	79.74	414806	79.74	265027	79.54	704.193	79.54	38282
79.74	399214	79.84	414415	79.84	264246	79.64	196.457	79.64	383015
79.84	397846	79.94	413439	79.94	263465	79.74	508.881	79.74	38243
79.94	397846	80.04	411876	80.04	262488	79.84	-0.0163956	79.84	380867
80.04	397261	80.14	412853	80.14	261512	79.94	-0.0253792	79.94	37989
80.14	39726	80.24	412462	80.24	262176	80.04	-0.0378799	80.04	378328
80.24	398237	80.34	410509	80.34	260145	80.14	-0.0320206	80.14	379305
80.34	39687	80.44	409337	80.44	259559	80.24	-0.0359268	80.24	379305
80.44	39687	80.54	410118	80.54	259559	80.34	-0.0566292	80.34	377937
80.54	396089	80.64	410314	80.64	259559	80.44	-0.0613174	80.44	377937
80.64	396675	80.74	410704	80.74	259832	80.54	-0.0554581	80.54	378719
80.74	396557	80.84	409337	80.84	259168	80.64	-0.0769424	80.64	378914
80.84	396401	80.94	409337	80.94	259559	80.74	-0.0867081	80.74	378328
80.94	396167	81.04	410118	81.04	259559	80.84	-0.101551	80.84	376961
81.04	39726	81.14	410314	81.14	259168	80.94	-0.106239	80.94	375789
81.14	39687	81.24	409142	81.24	256238	81.04	-0.112099	81.04	37618
81.24	395698	81.34	408165	81.34	256824	81.14	-0.117176	81.14	376765
81.34	394721	81.44	408048	81.44	254442	81.24	-0.123817	81.24	374226
81.44	394214	81.54	409337	81.54	256629	81.34	-0.127724	81.34	374031
81.54	395893	81.64	40836	81.64	25409	81.44	-0.146473	81.44	373133
81.64	39394	81.74	407775	81.74	253504	81.54	-0.147255	81.54	373836
81.74	394331	81.84	407775	81.84	252527	81.64	-0.156239	81.64	372859
81.84	394331	81.94	40836	81.94	251941	81.74	-0.160927	81.74	372273
81.94	39394	82.04	407384	82.04	251941	81.84	-0.176552	81.84	372273
82.04	392964	82.14	406407	82.14	250848	81.94	-0.176552	81.94	371883
82.14	392378	82.24	405431	82.24	25116	82.04	-0.190224	82.04	370906
82.24	393354	82.34	405431	82.34	250184	82.14	-0.20702	82.14	37032
82.34	392964	82.44	405821	82.44	249402	82.24	-0.205849	82.24	36993
82.44	392964	82.54	404259	82.54	248426	82.34	-0.219521	82.34	36993
82.54	391987	82.64	404064	82.64	249402	82.44	-0.221474	82.44	368758
82.64	392378	82.74	404259	82.74	248113	82.54	-0.237099	82.54	367781
82.74	391987	82.84	403673	82.84	247645	82.64	-0.236317	82.64	367195
82.84	391206	82.94	40465	82.94	24784	82.74	-0.244911	82.74	367195
82.94	392182	83.04	404259	83.04	246668	82.84	-0.25663	82.84	367195
83.04	391792	83.14	403361	83.14	245965	82.94	-0.25663	82.94	366804
83.14	392261	83.24	402501	83.24	246277	83.04	-0.272255	83.04	364851
83.24	391987	83.34	401525	83.34	245106	83.14	-0.267567	83.14	36532
83.34	39101	83.44	401524	83.44	244598	83.24	-0.285145	83.24	36407
83.44	39101	83.54	399767	83.54	24452	83.34	-0.293739	83.34	363094
83.54	390229	83.64	400743	83.64	244129	83.44	-0.293739	83.44	363094
83.64	390346	83.74	400353	83.74	243152	83.54	-0.307411	83.54	361336
83.74	388667	83.84	399767	83.84	241785	83.64	-0.316395	83.64	360945
83.84	388081	83.94	399376	83.94	241981	83.74	-0.31913	83.74	360945
83.94	388667	84.04	399767	84.04	241395	83.84	-0.336708	83.84	359187
84.04	388549	84.14	39879	84.14	241082	83.94	-0.346474	83.94	359187
84.14	388979	84.24	397618	84.24	241004	84.04	-0.352333	84.04	360164
84.24	387104	84.34	397228	84.34	241004	84.14	-0.356239	84.14	358406
84.34	38769	84.44	396251	84.44	241395	84.24	-0.376942	84.24	356648
84.44	386714	84.54	396056	84.54	240418	84.34	-0.375771	84.34	35782
84.54	386128	84.64	396251	84.64	240106	84.44	-0.385536	84.44	356844
84.64	38769	84.74	395665	84.74	238856	84.54	-0.393349	84.54	356258
84.74	386714	84.84	395275	84.84	239051	84.64	-0.391396	84.64	356336
84.84	385737	84.94	395665	84.94	238465	84.74	-0.402332	84.74	356453
84.94	386128	85.04	395275	85.04	238074	84.84	-0.395302	84.84	356062
85.04	385737	85.14	395275	85.14	237098	84.94	-0.397255	84.94	356453
85.14	385737	85.24	393712	85.24	235731	85.04	-0.407021	85.04	35489
85.24	385151	85.34	394298	85.34	236981	85.14	-0.407021	85.14	353914
85.34	385346	85.44	393321	85.44	234754	85.24	-0.421864	85.24	353328
85.44	382807	85.54	39379	85.54	234051	85.34	-0.416786	85.34	353445
85.54	383276	85.64	394493	85.64	234363	85.44	-0.426552	85.44	350789
85.64	383979	85.74	394103	85.74	233191	85.54	-0.431629	85.54	349305
85.74	383979	85.84	392931	85.84	23202	85.64	-0.439442	85.64	350008
85.84	383003	85.94	393517	85.94	232215	85.74	-0.44413	85.74	349031
85.94	383003	86.04	392931	86.04	231707	85.84	-0.459755	85.84	348445
86.04	382417	86.14	393517	86.14	232215	85.94	-0.465614	85.94	348055
86.14	383589	86.24	392736	86.24	230457	86.04	-0.45702	86.04	347469
86.24	381245	86.34	392345	86.34	230457	86.14	-0.448036	86.14	348055
86.34	381831	86.44	391368	86.44	229481	86.24	-0.457802	86.24	346101
86.44	380854	86.54	38922	86.54	228113	86.34	-0.457802	86.34	346687
86.54	379878	86.64	388829	86.64	227918	86.44	-0.477333	86.44	345125
86.64	379487	86.74	388634	86.74	22741	86.54	-0.48241	86.54	344226
86.74	379292	86.84	387267	86.84	227527	86.64	-0.487099	86.64	344461
86.84	379292	86.94	38629	86.94	22616	86.74	-0.487099	86.74	343641
86.94	379487	87.04	38629	87.04	226551	86.84	-0.502724	86.84	343875
87.04	378432	87.14	385314	87.14	224988	86.94	-0.496082	86.94	343758
87.14	376753	87.24	384728	87.24	224402	87.04	-0.50663	87.04	342781
87.24	377143	87.34	385704	87.34	224402	87.14	-0.522255	87.14	341805
87.34	376753	87.44	385314	87.44	224012	87.24	-0.512489	87.24	340828
87.44	375776	87.54	384415	87.54	223387	87.34	-0.51366	87.34	341219
87.54	375854	87.64	384532	87.64	223231	87.44	-0.516396	87.44	340828
87.64	375971	87.74	38297	87.74	222645	87.54	-0.517567	87.54	34032
87.74	374995	87.84	383556	87.84	222254	87.64	-0.515614	87.64	341023
87.84	374995	87.94	381603	87.94	220301	87.74	-0.526161	87.74	340437
87.94	373628	88.04	380431	88.04	21952	87.84	-0.528114	87.84	340047
88.04	372261	88.14	380431	88.14	218934	87.94	-0.551552	87.94	338094
88.14	372456	88.24	380821	88.24	218348	88.04	-0.562489	88.04	337312
88.24	37187	88.34	379454	88.34	217059	88.14	-0.567177	88.14	337898
88.34	370893	88.44	379454	88.44	217176	88.24	-0.56913	88.24	337117
88.44	370503	88.54	377892	88.54	21659	88.34	-0.571083	88.34	336726
88.54	369331	88.64	378478	88.64	216395	88.44	-0.57616	88.44	33575
88.64	370307	88.74	377306	88.74	21698	88.54	-0.582802	88.54	335164
88.74	370503	88.84	376329	88.84	214637	88.64	-0.582802	88.64	335164
88.84	36894	88.94	37672	88.94	214442	88.74	-0.580849	88.74	33575
88.94	368862	89.04	376329	89.04	214051	88.84	-0.608192	88.84	334773
89.04	368745	89.14	375743	89.14	21327	88.94	-0.61327	88.94	334187
89.14	367768	89.24	375939	89.24	212488	89.04	-0.616005	89.04	334773
89.24	367768	89.34	374376	89.34	210027	89.14	-0.623817	89.14	334187
89.34	366401	89.44	3734	89.44	209559	89.24	-0.621864	89.24	333797
89.44	363667	89.54	372892	89.54	210613	89.34	-0.636707	89.34	331843
89.54	363745	89.64	373595	89.64	211316	89.44	-0.649208	89.44	330867
89.64	363862	89.74	373009	89.74	209559	89.54	-0.650379	89.54	331336
89.74	362885	89.84	373204	89.84	211121	89.64	-0.655067	89.64	332039
89.84	362495	89.94	372228	89.94	208973	89.74	-0.664833	89.74	330476
89.94	361128	90.04	372032	90.04	208973	89.84	-0.676552	89.84	330672
90.04	361714	90.14	371837	90.14	208465	89.94	-0.703896	89.94	329305
90.14	362104	90.24	372423	90.24	209559	90.04	-0.697254	90.04	328914
90.24	3623	90.34	372423	90.34	210145	90.14	-0.696083	90.14	329305
90.34	360737	90.44	371837	90.44	21034	90.24	-0.696083	90.24	32989
90.44	361128	90.54	372423	90.54	209949	90.34	-0.698036	90.34	328719
90.54	361714	90.64	37086	90.64	207996	90.44	-0.707802	90.44	329109
90.64	360737	90.74	371446	90.74	208387	90.54	-0.697254	90.54	329109
90.74	360737	90.84	37086	90.84	208465	90.64	-0.711708	90.64	328719
90.84	360737	90.94	37047	90.94	207996	90.74	-0.699989	90.74	327742
90.94	35976	91.04	37086	91.04	20702	90.84	-0.717567	90.84	328133
91.04	358784	91.14	37047	91.14	208387	90.94	-0.727333	90.94	327742
91.14	358784	91.24	369884	91.24	20741	91.04	-0.730457	91.04	326765
91.24	357729	91.34	37047	91.34	207996	91.14	-0.741005	91.14	326765
91.34	357612	91.44	368712	91.44	20741	91.24	-0.75663	91.24	325594
91.44	357026	91.54	369689	91.54	207098	91.34	-0.750771	91.34	326765
91.54	357612	91.64	369298	91.64	206629	91.44	-0.776161	91.44	324812
91.64	357221	91.74	369298	91.74	206043	91.54	-0.770302	91.54	325203
91.74	356635	91.84	368712	91.84	206043	91.64	-0.772255	91.64	324812
91.84	356635	91.94	368321	91.94	204481	91.74	-0.778114	91.74	324812
91.94	355659	92.04	368321	92.04	205066	91.84	-0.791004	91.84	324812
92.04	355659	92.14	367228	92.14	204949	91.94	-0.809364	91.94	323328
92.14	355151	92.24	368517	92.24	205066	92.04	-0.817177	92.04	324031
92.24	355464	92.34	368517	92.34	205145	92.14	-0.822254	92.14	322351
92.34	354878	92.44	368321	92.44	205067	92.24	-0.809364	92.24	323055
92.44	354292	92.54	368517	92.54	206238	92.34	-0.81913	92.34	322469
92.54	354878	92.64	36754	92.64	205262	92.44	-0.820301	92.44	322469
92.64	353901	92.74	36754	92.74	205262	92.54	-0.81913	92.54	323055
92.74	353901	92.84	366564	92.84	204676	92.64	-0.834755	92.64	321101
92.84	352925	92.94	365978	92.94	205145	92.74	-0.828896	92.74	320515
92.94	352925	93.04	366954	93.04	204285	92.84	-0.852333	92.84	319148
93.04	353315	93.14	36754	93.14	204676	92.94	-0.869911	92.94	319539
93.14	353901	93.24	36754	93.24	205262	93.04	-0.866005	93.04	319539
93.24	35351	93.34	365392	93.34	20409	93.14	-0.878895	93.14	319539
93.34	352143	93.44	36461	93.44	203504	93.24	-0.887489	93.24	319148
93.44	352729	93.54	36422	93.54	203113	93.34	-0.905067	93.34	317976
93.54	351753	93.64	36422	93.64	203387	93.44	-0.903114	93.44	318367
93.64	351753	93.74	365001	93.74	203504	93.54	-0.910927	93.54	316805
93.74	352143	93.84	366173	93.84	203113	93.64	-0.916786	93.64	317195
93.84	352729	93.94	365196	93.94	203113	93.74	-0.916004	93.74	317195
93.94	352729	94.04	365196	94.04	202137	93.84	-0.907021	93.84	318172
94.04	352729	94.14	365587	94.14	201356	93.94	-0.910927	93.94	317781
94.14	35312	94.24	365196	94.24	201941	94.04	-0.916786	94.04	318172
94.24	353315	94.34	364611	94.34	200379	94.14	-0.916786	94.14	318172
94.34	352143	94.44	365587	94.44	200965	94.24	-0.906239	94.24	318758
94.44	352729	94.54	36461	94.54	199481	94.34	-0.916786	94.34	317664
94.54	352143	94.64	365196	94.64	199988	94.44	-0.920692	94.44	318953
94.64	352729	94.74	36422	94.74	199012	94.54	-0.932411	94.54	31739
94.74	350386	94.84	363634	94.84	199402	94.64	-0.920692	94.64	317976
94.84	35019	94.94	36422	94.94	199012	94.74	-0.936317	94.74	316414
94.94	350776	95.04	364689	95.04	199871	94.84	-0.937489	94.84	31739
95.04	351245	95.14	363907	95.14	199207	94.94	-0.936317	94.94	3.17
95.14	350581	95.24	364611	95.24	199285	95.04	-0.935535	95.04	317859
95.24	349995	95.34	364532	95.34	199598	95.14	-0.94413	95.14	3.17
95.34	350385	95.44	363907	95.44	199207	95.24	-0.955849	95.24	3.17
95.44	350971	95.54	362657	95.54	198231	95.34	-0.946083	95.34	316414
95.54	350971	95.64	362579	95.64	197645	95.44	-0.945301	95.44	316023
95.64	350971	95.74	361485	95.74	19823	95.54	-0.957802	95.54	315437
95.74	350971	95.84	360509	95.84	197645	95.64	-0.955849	95.64	315437
95.84	349995	95.94	360509	95.94	197137	95.74	-0.955849	95.74	315047
95.94	349995	96.04	3609	96.04	197645	95.84	-0.955849	95.84	314461
96.04	349409	96.14	360314	96.14	196082	95.94	-0.958973	95.94	31407
96.14	348823	96.24	359532	96.24	195887	96.04	-0.963661	96.04	314461
96.24	349214	96.34	360118	96.34	197059	96.14	-0.977333	96.14	312898
96.34	349331	96.44	360118	96.44	196863	96.24	-0.977333	96.24	313289
96.44	348628	96.54	360118	96.54	195887	96.34	-0.977333	96.34	312898
96.54	347651	96.64	360118	96.64	195887	96.44	-0.976551	96.44	313289
96.64	347651	96.74	358165	96.74	194988	96.54	-0.969521	96.54	313875
96.74	346675	96.84	358556	96.84	194129	96.64	-0.977333	96.64	312703
96.84	347065	96.94	35961	96.94	194129	96.74	-100077	96.74	312117
96.94	346674	97.04	358868	97.04	191981	96.84	-0.998817	96.84	312117
97.04	345698	97.14	358165	97.14	191981	96.94	-0.98827	96.94	312703
97.14	345698	97.24	357189	97.24	190613	97.04	-0.987099	97.04	311726
97.24	344331	97.34	357579	97.34	190418	97.14	-0.981239	97.14	31075
97.34	344135	97.44	357189	97.44	190027	97.24	-0.987099	97.24	31114
97.44	343745	97.54	357579	97.54	190027	97.34	-0.987099	97.34	31114
97.54	344526	97.64	356681	97.64	18952	97.44	-100077	97.44	31075
97.64	34519	97.74	357384	97.74	190027	97.54	-100389	97.54	309773
97.74	344526	97.84	357775	97.84	190027	97.64	-100585	97.64	309656
97.84	344331	97.94	35836	97.94	190106	97.74	-100858	97.74	310945
97.94	345307	98.04	357384	98.04	190223	97.84	-101054	97.84	309969
98.04	345503	98.14	357384	98.14	190223	97.94	-101054	97.94	310359
98.14	344917	98.24	357384	98.24	189832	98.04	-101054	98.04	310555
98.24	344917	98.34	355431	98.34	18827	98.14	-101952	98.14	309969
98.34	34394	98.44	355821	98.44	18827	98.24	-102421	98.24	309383
98.44	34394	98.54	356407	98.54	189246	98.34	-103983	98.34	308992
98.54	34394	98.64	356407	98.64	189051	98.44	-104569	98.44	309383
98.64	34394	98.74	355431	98.74	18866	98.54	-104569	98.54	308992
98.74	34394	98.84	355821	98.84	188465	98.64	-103593	98.64	308992
98.84	344331	98.94	355431	98.94	18866	98.74	-103514	98.74	308992
98.94	343745	99.04	3559	99.04	188074	98.84	-103202	98.84	308992
99.04	343745	99.14	356603	99.14	187684	98.94	-102616	98.94	308992
99.14	343745	99.24	354454	99.24	186199	99.04	-103007	99.04	307625
99.24	341792	99.34	355821	99.34	187293	99.14	-103514	99.14	307429
99.34	343159	99.44	355431	99.44	185926	99.24	-10496	99.24	305867
99.44	341792	99.54	354845	99.54	185145	99.34	-104179	99.34	307234
99.54	342768	99.64	35504	99.64	184754	99.44	-104569	99.44	306844
99.64	341792	99.74	354454	99.74	183191	99.54	-10496	99.54	305867
99.74	341792	99.84	354454	99.84	184168	99.64	-10496	99.64	305867
99.84	341792	99.94	352892	99.94	183191	99.74	-105077	99.74	305476
99.94	339839	100.04	353478	100.04	181824	99.84	-104569	99.84	304305
100.04	339839	100.14	353868	100.14	182606	99.94	-105936	99.94	303914
100.14	340229	100.24	354845	100.24	182801	100.04	-106522	100.04	302937
100.24	340815	100.34	353282	100.34	180457	100.14	-106132	100.14	303328
100.34	339057	100.44	354845	100.44	181434	100.24	-106132	100.24	303914
100.44	339839	100.54	354064	100.54	18202	100.34	-106835	100.34	301765
100.54	339839	100.64	353868	100.64	181629	100.44	-105546	100.44	303328
100.64	339839	100.74	354454	100.74	180652	100.54	-104569	100.54	302937
100.74	339839	100.84	354454	100.84	180066	100.64	-10496	100.64	302547
100.84	340229	100.94	352306	100.94	178504	100.74	-106132	100.74	301961
100.94	339643	101.04	353087	101.04	178387	100.84	-106639	100.84	300984
101.04	339057	101.14	354259	101.14	178504	100.94	-108085	100.94	299812
101.14	339643	101.24	354259	101.24	178895	101.04	-108671	101.04	300594
101.24	339057	101.34	354728	101.34	177996	101.14	-107694	101.14	301375
101.34	340112	101.44	355431	101.44	178699	101.24	-107304	101.24	300203
101.44	340815	101.54	354454	101.54	177137	101.34	-107421	101.34	301258
101.54	339839	101.64	353868	101.64	177527	101.44	-106639	101.44	300789
101.64	339057	101.74	354454	101.74	177723	101.54	-107499	101.54	300203
101.74	339643	101.84	354454	101.84	177137	101.64	-106132	101.64	300203
101.84	339643	101.94	352892	101.94	17577	101.74	-106132	101.74	300789
101.94	338667	102.04	353478	102.04	174793	101.84	-106718	101.84	299812
102.04	338667	102.14	352306	102.14	174012	101.94	-108593	101.94	299226
102.14	338667	102.24	352696	102.24	174012	102.04	-108475	102.04	298836
102.24	339057	102.34	353673	102.34	174012	102.14	-107694	102.14	298836
102.34	339643	102.44	353673	102.44	174012	102.24	-10828	102.24	299226
102.44	340034	102.54	353868	102.54	174012	102.34	-106639	102.34	298836
102.54	34062	102.64	353282	102.64	17409	102.44	-106132	102.44	299226
102.64	339643	102.74	352696	102.74	173817	102.54	-104569	102.54	298836
102.74	340112	102.84	353673	102.84	173621	102.64	-105155	102.64	297859
102.84	341206	102.94	353868	102.94	174012	102.74	-105272	102.74	297859
102.94	341792	103.04	353673	103.04	173035	102.84	-103202	102.84	29825
103.04	342182	103.14	352306	103.14	171668	102.94	-103593	102.94	298328
103.14	341792	103.24	352306	103.24	171082	103.04	-104179	103.04	299031
103.24	340815	103.34	352306	103.34	170106	103.14	-106249	103.14	296883
103.34	340815	103.44	352696	103.44	170106	103.24	-105546	103.24	297273
103.44	340815	103.54	352306	103.54	16991	103.34	-105155	103.34	296883
103.54	340815	103.64	352696	103.64	16991	103.44	-105155	103.44	295906
103.64	340815	103.74	352306	103.74	169012	103.54	-105663	103.54	296297
103.74	340229	103.84	352306	103.84	168738	103.64	-105155	103.64	296297
103.84	340815	103.94	352306	103.94	168152	103.74	-105936	103.74	296297
103.94	339839	104.04	352306	104.04	167176	103.84	-105741	103.84	295906
104.04	339839	104.14	35172	104.14	16659	103.94	-107108	103.94	295906
104.14	338276	104.24	351329	104.24	167176	104.04	-107616	104.04	29532
104.24	338862	104.34	351329	104.34	16659	104.14	-107694	104.14	294344
104.34	338862	104.44	352111	104.44	166395	104.24	-105546	104.24	29532
104.44	339253	104.54	352892	104.54	166981	104.34	-106718	104.34	29493
104.54	340229	104.64	352306	104.64	16698	104.44	-105741	104.44	295711
104.64	340424	104.74	350353	104.74	164637	104.54	-105663	104.54	296297
104.74	338862	104.84	351329	104.84	164051	104.64	-105546	104.64	296882
104.84	338862	104.94	350353	104.94	162684	104.74	-106132	104.74	294734
104.94	337885	105.04	349767	105.04	162371	104.84	-107108	104.84	295203
105.04	338276	105.14	350353	105.14	164051	104.94	-107694	104.94	29493
105.14	338276	105.24	349767	105.24	162098	105.04	-107616	105.04	294344
105.24	337886	105.34	349962	105.34	161707	105.14	-106522	105.14	29532
105.34	337885	105.44	349259	105.44	16159	105.24	-108085	105.24	293953
105.44	337378	105.54	348985	105.54	161121	105.34	-107108	105.34	294344
105.54	336909	105.64	3484	105.64	160145	105.44	-107616	105.44	294812
105.64	336909	105.74	347814	105.74	160731	105.54	-108671	105.54	293953
105.74	336909	105.84	347814	105.84	158973	105.64	-108007	105.64	294344
105.84	336714	105.94	3484	105.94	158973	105.74	-108866	105.74	293953
105.94	337885	106.04	3484	106.04	158973	105.84	-109061	105.84	293367
106.04	337495	106.14	348399	106.14	159051	105.94	-108085	105.94	292976
106.14	336909	106.24	347814	106.24	157606	106.04	-109061	106.04	293367
106.24	3373	106.34	348399	106.34	159168	106.14	-109061	106.14	292976
106.34	337885	106.44	348399	106.44	158191	106.24	-110624	106.24	29239
106.44	337885	106.54	347423	106.54	157215	106.34	-111015	106.34	292976
106.54	335932	106.64	34672	106.64	15702	106.44	-111132	106.44	292195
106.64	335932	106.74	347814	106.74	156434	106.54	-111991	106.54	291805
106.74	336323	106.84	348399	106.84	158465	106.64	-112577	106.64	290828
106.84	336909	106.94	347931	106.94	157801	106.74	-1116	106.74	291219
106.94	336909	107.04	345743	107.04	155652	106.84	-112382	106.84	290828
107.04	335932	107.14	345978	107.14	157215	106.94	-112968	106.94	291219
107.14	335932	107.24	345275	107.24	157215	107.04	-113749	107.04	290828
107.24	335932	107.34	345275	107.34	15702	107.14	-11453	107.14	289851
107.34	336909	107.44	345275	107.44	15702	107.24	-115038	107.24	29032
107.44	336909	107.54	344689	107.54	15741	107.34	-114921	107.34	290047
107.54	3373	107.64	345275	107.64	15702	107.44	-11453	107.44	289461
107.64	336909	107.74	345275	107.74	157606	107.54	-11453	107.54	290437
107.74	336909	107.84	345275	107.84	156121	107.64	-113944	107.64	290437
107.84	336518	107.94	344298	107.94	156238	107.74	-11414	107.74	291023
107.94	334956	108.04	344689	108.04	156629	107.84	-11414	107.84	291414
108.04	335346	108.14	345274	108.14	156629	107.94	-116014	107.94	290437
108.14	335932	108.24	343321	108.24	155066	108.04	-115897	108.04	291414
108.24	334956	108.34	344298	108.34	155066	108.14	-115507	108.14	29239
108.34	334956	108.44	344298	108.44	155067	108.24	-116874	108.24	29239
108.44	333979	108.54	344689	108.54	155848	108.34	-116679	108.34	291805
108.54	33437	108.64	343321	108.64	156121	108.44	-116679	108.44	292195
108.64	333979	108.74	343321	108.74	156824	108.54	-115702	108.54	293562
108.74	333979	108.84	343321	108.84	156238	108.64	-116991	108.64	292781
108.84	333979	108.94	343712	108.94	15702	108.74	-11785	108.74	292781
108.94	333979	109.04	342931	109.04	157801	108.84	-117655	108.84	29325
109.04	333589	109.14	342345	109.14	15741	108.94	-117069	108.94	294344
109.14	333393	109.24	342345	109.24	157996	109.04	-118046	109.04	293953
109.24	333979	109.34	342814	109.34	158465	109.14	-117655	109.14	294344
109.34	334448	109.44	343517	109.44	160223	109.24	-118046	109.24	29493
109.44	335151	109.54	341876	109.54	157723	109.34	-117968	109.34	294812
109.54	333511	109.64	341837	109.64	15866	109.44	-117772	109.44	296101
109.64	334448	109.74	341368	109.74	158777	109.54	-119101	109.54	294461
109.74	333979	109.84	341368	109.84	158191	109.64	-117577	109.64	294812
109.84	333979	109.94	341368	109.94	158191	109.74	-118632	109.74	29493
109.94	33351	110.04	340392	110.04	157606	109.84	-118046	109.84	29532
110.04	332807	110.14	339806	110.14	156434	109.94	-119022	109.94	29493
110.14	332221	110.24	340392	110.24	157996	110.04	-118944	110.04	29493
110.24	332807	110.34	340392	110.34	157996	110.14	-119218	110.14	294344
110.34	332807	110.44	339415	110.44	156629	110.24	-118046	110.24	29493
110.44	331831	110.54	340392	110.54	15702	110.34	-119022	110.34	29532
110.54	332807	110.64	339806	110.64	156512	110.44	-120585	110.44	29493
110.64	333198	110.74	340392	110.74	157215	110.54	-119022	110.54	29493
110.74	333784	110.84	340392	110.84	15702	110.64	-118632	110.64	29532
110.84	332612	110.94	339415	110.94	156043	110.74	-118163	110.74	29493
110.94	331635	111.04	339415	111.04	156043	110.84	-117655	110.84	29493
111.04	331635	111.14	339806	111.14	156043	110.94	-119413	110.94	293953
111.14	332026	111.24	340392	111.24	15702	111.04	-119999	111.04	293953
111.24	332221	111.34	340392	111.34	15702	111.14	-119218	111.14	293367
111.34	331635	111.44	340001	111.44	156629	111.24	-118046	111.24	293953
111.44	331635	111.54	338243	111.54	156043	111.34	-119022	111.34	294344
111.54	332026	111.64	338243	111.64	156121	111.44	-119139	111.44	293758
111.64	332221	111.74	338243	111.74	156238	111.54	-119608	111.54	293758
111.74	331635	111.84	338634	111.84	156043	111.64	-119022	111.64	293758
111.84	332026	111.94	33922	111.94	156629	111.74	-118632	111.74	293758
111.94	332221	112.04	338243	112.04	154676	111.84	-118632	111.84	293562
112.04	331635	112.14	337853	112.14	155067	111.94	-118436	111.94	294344
112.14	331635	112.24	338048	112.24	155457	112.04	-118749	112.04	294148
112.24	33105	112.34	338829	112.34	155066	112.14	-119022	112.14	293758
112.34	331635	112.44	338243	112.44	155066	112.24	-119608	112.24	294148
112.44	331635	112.54	337267	112.54	155066	112.34	-118046	112.34	293758
112.54	331636	112.64	33629	112.64	154676	112.44	-119022	112.44	293758
112.64	331635	112.74	337071	112.74	154285	112.54	-119999	112.54	29325
112.74	330659	112.84	338243	112.84	154949	112.64	-120194	112.64	293953
112.84	330659	112.94	338243	112.94	154676	112.74	-119804	112.74	294344
112.94	330659	113.04	338243	113.04	15409	112.84	-119218	112.84	29493
113.04	330659	113.14	337267	113.14	15409	112.94	-119139	112.94	29532
113.14	330659	113.24	337657	113.24	155457	113.04	-119999	113.04	29493
113.24	33105	113.34	33629	113.34	154676	113.14	-119999	113.14	29493
113.34	330659	113.44	336759	113.44	154559	113.24	-120585	113.24	29532
113.44	330151	113.54	337462	113.54	155262	113.34	-121171	113.34	29493
113.54	330854	113.64	337462	113.64	154676	113.44	-120702	113.44	295398
113.64	330854	113.74	336876	113.74	15409	113.54	-120975	113.54	296101
113.74	330854	113.84	336486	113.84	153113	113.64	-120975	113.64	296101
113.84	329878	113.94	335509	113.94	152723	113.74	-121874	113.74	295125
113.94	328901	114.04	3359	114.04	152527	113.84	-122733	113.84	294148
114.04	329292	114.14	336485	114.14	153192	113.94	-122929	113.94	294148
114.14	329878	114.24	335509	114.24	153895	114.04	-123515	114.04	293562
114.24	329878	114.34	334923	114.34	152332	114.14	-122929	114.14	294148
114.34	328901	114.44	336485	114.44	152332	114.24	-123905	114.24	294148
114.44	329878	114.54	336485	114.54	152137	114.34	-124882	114.34	292195
114.54	329878	114.64	336485	114.64	151746	114.44	-123905	114.44	293172
114.64	329878	114.74	336485	114.74	152137	114.54	-124999	114.54	293562
114.74	329878	114.84	335314	114.84	15116	114.64	-124882	114.64	294148
114.84	329878	114.94	334728	114.94	151551	114.74	-124882	114.74	292976
114.94	329292	115.04	335314	115.04	152137	114.84	-125858	114.84	292976
115.04	329878	115.14	335782	115.14	151746	114.94	-126444	114.94	29239
115.14	329878	115.24	336485	115.24	151238	115.04	-125858	115.04	292976
115.24	328901	115.34	336017	115.34	151356	115.14	-125858	115.14	2.92
115.34	32851	115.44	335782	115.44	15116	115.24	-12664	115.24	2.92
115.44	328315	115.54	336876	115.54	152527	115.34	-125975	115.34	2.92
115.54	329292	115.64	335509	115.64	151746	115.44	-126835	115.44	2.92
115.64	328901	115.74	33504	115.74	152137	115.54	-126444	115.54	291414
115.74	328901	115.84	334728	115.84	152527	115.64	-126835	115.64	291023
115.84	329292	115.94	335314	115.94	152723	115.74	-128007	115.74	291023
115.94	330854	116.04	335314	116.04	153113	115.84	-127225	115.84	291805
116.04	329878	116.14	334337	116.14	151746	115.94	-126054	115.94	2.92
116.14	329878	116.24	334337	116.24	152137	116.04	-126952	116.04	2.92
116.24	329878	116.34	335196	116.34	152606	116.14	-126444	116.14	29239
116.34	329878	116.44	336485	116.44	152918	116.24	-125858	116.24	2.92
116.44	330268	116.54	334337	116.54	150965	116.34	-12664	116.34	29239
116.54	329682	116.64	334337	116.64	151551	116.44	-126054	116.44	292976
116.64	329682	116.74	334337	116.74	150965	116.54	-127225	116.54	291805
116.74	329682	116.84	33336	116.84	150574	116.64	-127733	116.64	291805
116.84	329682	116.94	333751	116.94	149988	116.74	-127421	116.74	290828
116.94	328706	117.04	335899	117.04	152527	116.84	-127616	116.84	290828
117.04	330268	117.14	335314	117.14	151941	116.94	-12703	116.94	290828
117.14	329682	117.24	335314	117.24	151941	117.04	-12664	117.04	292781
117.24	329682	117.34	335314	117.34	152918	117.14	-127225	117.14	29239
117.34	329682	117.44	335314	117.44	152918	117.24	-128202	117.24	291219
117.44	329682	117.54	334337	117.54	152527	117.34	-128202	117.34	291805
117.54	328706	117.64	335314	117.64	15202	117.44	-128202	117.44	291805
117.64	328706	117.74	334337	117.74	153113	117.54	-1291	117.54	291805
117.74	328706	117.84	334337	117.84	152918	117.64	-128788	117.64	291805
117.84	329682	117.94	334728	117.94	152918	117.74	-129179	117.74	292195
117.94	328706	118.04	335704	118.04	152918	117.84	-129179	117.84	292781
118.04	329096	118.14	33629	118.14	152918	117.94	-129179	117.94	292781
118.14	329682	118.24	33629	118.24	153895	118.04	-129765	118.04	293172
118.24	330073	118.34	334337	118.34	152527	118.14	-129179	118.14	293758
118.34	329682	118.44	334728	118.44	151941	118.24	-128905	118.24	292781
118.44	328706	118.54	334923	118.54	152918	118.34	-129179	118.34	291805
118.54	328706	118.64	333751	118.64	152527	118.44	-129179	118.44	291805
118.64	328706	118.74	334337	118.74	153387	118.54	-129179	118.54	290633
118.74	32812	118.84	334337	118.84	15409	118.64	-129179	118.64	290633
118.84	328706	118.94	334337	118.94	153504	118.74	-128397	118.74	291414
118.94	328706	119.04	334728	119.04	153895	118.84	-128593	118.84	291609
119.04	328706	119.14	335314	119.14	153895	118.94	-1291	118.94	291609
119.14	328706	119.24	335314	119.24	153504	119.04	-129179	119.04	291609
119.24	328706	119.34	335782	119.34	153387	119.14	-129179	119.14	290633
119.34	329565	119.44	336017	119.44	153621	119.24	-129179	119.24	290633
119.44	330385	119.54	334806	119.54	15241	119.34	-129686	119.34	290125
119.54	329175	119.64	335509	119.64	15409	119.44	-129452	119.44	290359
119.64	329878	119.74	3359	119.74	154559	119.54	-131054	119.54	289148
119.74	329878	119.84	336485	119.84	154871	119.64	-130936	119.64	289344
119.84	328706	119.94	335509	119.94	15409	119.74	-130741	119.74	290437
119.94	329878	120.04	335118	120.04	15409	119.84	-130155	119.84	291023
120.04	329878	120.14	333946	120.14	153699	119.94	-130077	119.94	290047
120.14	329292	120.24	334532	120.24	152723	120.04	-12996	120.04	290047
120.24	328706	120.34	334923	120.34	153504	120.14	-130936	120.14	28907
120.34	329096	120.44	334337	120.44	15409	120.24	-130936	120.24	288094
120.44	329682	120.54	334337	120.54	15409	120.34	-130546	120.34	288484
120.54	329292	120.64	334337	120.64	153699	120.44	-131132	120.44	288094
120.64	328706	120.74	333361	120.74	153113	120.54	-131132	120.54	288094
120.74	326753	120.84	333751	120.84	153504	120.64	-131132	120.64	288093
120.84	327143	120.94	33336	120.94	153699	120.74	-132499	120.74	287508
120.94	327729	121.04	33336	121.04	152723	120.84	-132616	120.84	287508
121.04	327729	121.14	33336	121.14	151941	120.94	-132499	120.94	287703
121.14	327729	121.24	33297	121.24	152137	121.04	-132304	121.04	287117
121.24	327339	121.34	332189	121.34	151434	121.14	-133671	121.14	286336
121.34	326753	121.44	33336	121.44	153113	121.24	-13289	121.24	286531
121.44	327143	121.54	33336	121.54	152723	121.34	-134647	121.34	285359
121.54	326753	121.64	332384	121.64	15077	121.44	-134061	121.44	285945
121.64	325776	121.74	332774	121.74	15116	121.54	-134061	121.54	285945
121.74	325385	121.84	332384	121.84	15116	121.64	-13496	121.64	284969
121.84	323823	121.94	332384	121.94	15077	121.74	-134257	121.74	285945
121.94	323823	122.04	332384	122.04	150574	121.84	-135819	121.84	285359
122.04	322846	122.14	331407	122.14	15077	121.94	-1366	121.94	284969
122.14	322846	122.24	331798	122.24	150379	122.04	-136015	122.04	284969
122.24	323237	122.34	332384	122.34	151941	122.14	-136405	122.14	284969
122.34	323823	122.44	332384	122.44	151551	122.24	-1366	122.24	28575
122.44	323823	122.54	332384	122.54	150574	122.34	-135624	122.34	285945
122.54	323823	122.64	332775	122.64	150457	122.44	-134452	122.44	285945
122.64	324214	122.74	33336	122.74	15077	122.54	-136015	122.54	284969
122.74	324409	122.84	332384	122.84	150184	122.64	-135741	122.64	28575
122.84	322846	122.94	331407	122.94	149793	122.74	-135038	122.74	285945
122.94	323237	123.04	331798	123.04	150184	122.84	-136991	122.84	285359
123.04	323823	123.14	330821	123.14	149207	122.94	-137968	122.94	285945
123.14	323237	123.24	331407	123.24	148816	123.04	-136991	123.04	285945
123.24	323823	123.34	331407	123.34	149207	123.14	-138554	123.14	284383
123.34	323823	123.44	330431	123.44	147645	123.24	-137968	123.24	284969
123.44	322846	123.54	330821	123.54	147059	123.34	-138163	123.34	285359
123.54	322846	123.64	331798	123.64	147059	123.44	-140507	123.44	284578
123.64	323237	123.74	331407	123.74	147059	123.54	-141014	123.54	284383
123.74	323823	123.84	330236	123.84	145496	123.64	-140507	123.64	284383
123.84	321675	123.94	330235	123.94	14491	123.74	-140897	123.74	284969
123.94	321675	124.04	329845	124.04	14491	123.84	-142069	123.84	283797
124.04	321675	124.14	328087	124.14	14452	123.94	-141874	123.94	283797
124.14	321675	124.24	328478	124.24	144012	124.04	-141288	124.04	282625
124.24	321675	124.34	329064	124.34	144715	124.14	-142265	124.14	281648
124.34	321284	124.44	329064	124.44	143543	124.24	-142186	124.24	282039
124.44	320698	124.54	328673	124.54	142957	124.34	-143046	124.34	282625
124.54	320698	124.64	328478	124.64	142566	124.44	-143046	124.44	281648
124.64	320698	124.74	328673	124.74	142566	124.54	-143241	124.54	281648
124.74	321675	124.84	327111	124.84	141004	124.64	-14285	124.64	281648
124.84	319721	124.94	32711	124.94	14159	124.74	-142655	124.74	281648
124.94	320698	125.04	32711	125.04	141004	124.84	-144218	124.84	280672
125.04	320698	125.14	327111	125.14	140613	124.94	-144218	124.94	281648
125.14	320698	125.24	327579	125.24	140106	125.04	-144218	125.04	281648
125.24	321167	125.34	328282	125.34	140809	125.14	-144608	125.14	280672
125.34	321479	125.44	328282	125.44	140223	125.24	-144647	125.24	281141
125.44	320893	125.54	328282	125.54	141199	125.34	-143827	125.34	281844
125.54	320893	125.64	328282	125.64	140613	125.44	-143632	125.44	281844
125.64	320893	125.74	327306	125.74	140027	125.54	-143046	125.54	281844
125.74	319917	125.84	327306	125.84	140613	125.64	-143436	125.64	281843
125.84	319917	125.94	327306	125.94	139637	125.74	-144608	125.74	280867
125.94	319917	126.04	327696	126.04	139442	125.84	-144022	125.84	280867
126.04	320307	126.14	327306	126.14	141004	125.94	-143944	125.94	280867
126.14	320893	126.24	328282	126.24	140613	126.04	-143436	126.04	281258
126.24	320893	126.34	328282	126.34	139637	126.14	-14285	126.14	282234
126.34	32187	126.44	327306	126.44	137684	126.24	-141874	126.24	28282
126.44	319917	126.54	327306	126.54	137176	126.34	-142069	126.34	281844
126.54	319917	126.64	327306	126.64	136902	126.44	-143046	126.44	281844
126.64	319917	126.74	327306	126.74	136121	126.54	-143046	126.54	280867
126.74	320307	126.84	32672	126.84	137488	126.64	-143436	126.64	280867
126.84	32187	126.94	326329	126.94	136707	126.74	-14453	126.74	280867
126.94	321284	127.04	326329	127.04	137098	126.84	-143827	126.84	281258
127.04	32187	127.14	326329	127.14	137098	126.94	-144804	126.94	280867
127.14	32187	127.24	326329	127.24	136707	127.04	-144608	127.04	281336
127.24	32187	127.34	32672	127.34	136121	127.14	-143046	127.14	281062
127.34	32226	127.44	328282	127.44	136121	127.24	-143436	127.24	281062
127.44	322846	127.54	327306	127.54	137098	127.34	-143632	127.34	281453
127.54	322846	127.64	326329	127.64	135731	127.44	-143046	127.44	282039
127.64	32187	127.74	325939	127.74	135731	127.54	-143046	127.54	281062
127.74	322456	127.84	325743	127.84	135535	127.64	-144022	127.64	280476
127.84	322651	127.94	326329	127.94	136707	127.74	-143554	127.74	281062
127.94	322846	128.04	326329	128.04	136199	127.84	-14285	127.84	281453
128.04	322846	128.14	326329	128.14	136902	127.94	-14285	127.94	281062
128.14	323237	128.24	325353	128.24	135145	128.04	-143046	128.04	282039
128.24	322847	128.34	325743	128.34	135145	128.14	-142069	128.14	281062
128.34	322846	128.44	326329	128.44	136121	128.24	-143046	128.24	280086
128.44	322846	128.54	325743	128.54	136121	128.34	-143046	128.34	279695
128.54	323237	128.64	325939	128.64	137098	128.44	-143046	128.44	2795
128.64	323823	128.74	325353	128.74	137098	128.54	-142577	128.54	280476
128.74	323823	128.84	325743	128.84	136707	128.64	-141874	128.64	280086
128.84	323823	128.94	326329	128.94	137098	128.74	-142265	128.74	280086
128.94	323823	129.04	326329	129.04	136707	128.84	-14285	128.84	280086
129.04	3248	129.14	325939	129.14	137098	128.94	-142265	128.94	280086
129.14	323823	129.24	325743	129.24	137176	129.04	-143046	129.04	280086
129.24	323823	129.34	326329	129.34	137879	129.14	-143046	129.14	278914
129.34	323432	129.44	326329	129.44	137293	129.24	-142655	129.24	278914
129.44	322846	129.54	326329	129.54	137879	129.34	-14246	129.34	279305
129.54	322846	129.64	326329	129.64	136707	129.44	-142577	129.44	27989
129.64	322846	129.74	326329	129.74	136707	129.54	-142265	129.54	278914
129.74	323237	129.84	32672	129.84	136512	129.64	-14285	129.64	278914
129.84	323823	129.94	327306	129.94	138074	129.74	-144022	129.74	279305
129.94	323823	130.04	327892	130.04	139051	129.84	-142655	129.84	280281
130.04	324799	130.14	32672	130.14	138074	129.94	-142069	129.94	27989
130.14	324214	130.24	327306	130.24	138074	130.04	-142069	130.04	280867
130.24	3248	130.34	327306	130.34	138074	130.14	-142069	130.14	27989
130.34	323823	130.44	327306	130.44	139051	130.24	-14246	130.24	27989
130.44	323823	130.54	326329	130.54	13866	130.34	-143046	130.34	27989
130.54	323823	130.64	326329	130.64	138153	130.44	-143046	130.44	280281
130.64	323823	130.74	32672	130.74	138074	130.54	-142968	130.54	27989
130.74	323823	130.84	326915	130.84	138074	130.64	-14285	130.64	27989
130.84	323823	130.94	32672	130.94	138074	130.74	-143046	130.74	280281
130.94	324214	131.04	32672	131.04	139051	130.84	-144022	130.84	280867
131.04	324799	131.14	327306	131.14	13866	130.94	-142265	130.94	281258
131.14	3248	131.24	327306	131.24	13866	131.04	-141483	131.04	280867
131.24	323823	131.34	325939	131.34	136707	131.14	-143046	131.14	280867
131.34	322456	131.44	325353	131.44	136707	131.24	-142069	131.24	27989
131.44	32187	131.54	324845	131.54	136121	131.34	-144335	131.34	278523
131.54	32187	131.64	324298	131.64	134949	131.44	-143827	131.44	278328
131.64	321089	131.74	32465	131.74	134949	131.54	-144022	131.54	278914
131.74	321674	131.84	324962	131.84	135535	131.64	-144804	131.64	277156
131.84	321284	131.94	322931	131.94	135028	131.74	-144218	131.74	277742
131.94	320698	132.04	322228	132.04	134949	131.84	-144608	131.84	277351
132.04	320698	132.14	322228	132.14	135926	131.94	-146171	131.94	276765
132.14	320698	132.24	322696	132.24	135535	132.04	-146171	132.04	275789
132.24	320698	132.34	322423	132.34	135535	132.14	-146093	132.14	275789
132.34	320698	132.44	322423	132.44	134949	132.24	-146561	132.24	274812
132.44	319331	132.54	321954	132.54	134559	132.34	-146171	132.34	274812
132.54	318745	132.64	321251	132.64	134949	132.44	-146171	132.44	275203
132.64	318745	132.74	320079	132.74	134949	132.54	-146171	132.54	274617
132.74	318745	132.84	320548	132.84	134559	132.64	-146171	132.64	274617
132.84	318745	132.94	321251	132.94	133973	132.74	-145585	132.74	274617
132.94	318745	133.04	320275	133.04	133582	132.84	-146757	132.84	274617
133.04	317768	133.14	320275	133.14	132996	132.94	-145194	132.94	27364
133.14	317768	133.24	320275	133.24	133582	133.04	-146561	133.04	272664
133.24	317768	133.34	320665	133.34	13327	133.14	-148124	133.14	272664
133.34	318159	133.44	320275	133.44	133582	133.24	-148241	133.24	272664
133.44	317768	133.54	320275	133.54	132996	133.34	-146757	133.34	273054
133.54	316792	133.64	320275	133.64	132606	133.44	-147147	133.44	272156
133.64	316792	133.74	321251	133.74	132996	133.54	-148124	133.54	272859
133.74	318745	133.84	319767	133.84	132098	133.64	-148124	133.64	272391
133.84	317261	133.94	32047	133.94	131824	133.74	-146171	133.74	272664
133.94	31894	134.04	32047	134.04	132215	133.84	-146679	133.84	271648
134.04	31894	134.14	32047	134.14	132215	133.94	-145975	133.94	273055
134.14	31894	134.24	320001	134.24	132801	134.04	-145897	134.04	273055
134.24	31894	134.34	319298	134.34	132215	134.14	-144804	134.14	273055
134.34	317964	134.44	319298	134.44	132801	134.24	-14539	134.24	272469
134.44	317964	134.54	317853	134.54	130574	134.34	-145975	134.34	272664
134.54	316518	134.64	316642	134.64	130926	134.44	-145975	134.44	272078
134.64	315893	134.74	317345	134.74	131043	134.54	-147421	134.54	270633
134.74	31601	134.84	317345	134.84	13202	134.64	-147655	134.64	270398
134.84	31601	134.94	316368	134.94	132098	134.74	-146952	134.74	271101
134.94	31601	135.04	315782	135.04	132215	134.84	-146952	134.84	271101
135.04	315425	135.14	316368	135.14	132215	134.94	-146874	134.94	270125
135.14	31601	135.24	316368	135.24	133191	135.04	-147538	135.04	269539
135.24	31601	135.34	316368	135.34	132801	135.14	-147343	135.14	269148
135.34	31601	135.44	316368	135.44	131824	135.24	-147929	135.24	269148
135.44	31601	135.54	316759	135.54	132215	135.34	-147929	135.34	269148
135.54	316401	135.64	316954	135.64	131824	135.44	-146952	135.44	269148
135.64	316987	135.74	315392	135.74	131238	135.54	-146561	135.54	269539
135.74	316011	135.84	315782	135.84	131824	135.64	-145975	135.64	270125
135.84	31601	135.94	316368	135.94	130848	135.74	-148319	135.74	268172
135.94	31601	136.04	315392	136.04	131629	135.84	-147929	135.84	268172
136.04	317378	136.14	314806	136.14	130848	135.94	-147929	135.94	268172
136.14	316987	136.24	315392	136.24	131238	136.04	-147655	136.04	268562
136.24	316987	136.34	315392	136.34	130652	136.14	-147929	136.14	26739
136.34	316987	136.44	315392	136.44	130066	136.24	-147929	136.24	267976
136.44	31601	136.54	314806	136.54	130066	136.34	-147929	136.34	267586
136.54	315425	136.64	315392	136.64	130066	136.44	-146952	136.44	26739
136.64	316987	136.74	315782	136.74	131043	136.54	-147929	136.54	2.67
136.74	31601	136.84	314806	136.84	129949	136.64	-147929	136.64	2.67
136.84	314839	136.94	31461	136.94	129676	136.74	-147929	136.74	266414
136.94	314839	137.04	315196	137.04	130066	136.84	-1491	136.84	265828
137.04	314839	137.14	315587	137.14	130066	136.94	-149296	136.94	266219
137.14	315229	137.24	316173	137.24	130066	137.04	-149218	137.04	265828
137.24	315424	137.34	315196	137.34	129676	137.14	-14871	137.14	266219
137.34	314839	137.44	315196	137.44	130066	137.24	-148124	137.24	266804
137.44	314839	137.54	315196	137.54	130652	137.34	-148124	137.34	266805
137.54	314839	137.64	315587	137.64	129871	137.44	-148515	137.44	266805
137.64	315229	137.74	316173	137.74	129871	137.54	-150077	137.54	266805
137.74	315815	137.84	316173	137.84	130457	137.64	-149882	137.64	267195
137.84	315815	137.94	316173	137.94	129871	137.74	-149296	137.74	268172
137.94	315815	138.04	316564	138.04	130848	137.84	-149296	137.84	268758
138.04	315034	138.14	316173	138.14	130457	137.94	-149218	137.94	267781
138.14	316792	138.24	31715	138.24	129871	138.04	-148124	138.04	268172
138.24	31562	138.34	316173	138.34	129481	138.14	-148124	138.14	268758
138.34	316401	138.44	315196	138.44	128895	138.24	-148124	138.24	268758
138.44	313667	138.54	315196	138.54	128504	138.34	-149491	138.34	268758
138.54	314839	138.64	316134	138.64	128465	138.44	-150077	138.44	268172
138.64	315698	138.74	31754	138.74	12909	138.54	-150468	138.54	268367
138.74	316596	138.84	31754	138.84	129676	138.64	-15078	138.64	268641
138.84	31601	138.94	31754	138.94	129676	138.74	-150077	138.74	269929
138.94	31601	139.04	31754	139.04	130066	138.84	-150077	138.84	268953
139.04	31601	139.14	31754	139.14	129676	138.94	-150077	138.94	268953
139.14	31601	139.24	31754	139.24	130066	139.04	-151444	139.04	268953
139.24	31601	139.34	316564	139.34	130652	139.14	-15203	139.14	268953
139.34	31601	139.44	316954	139.44	130066	139.24	-150975	139.24	267976
139.44	316401	139.54	316564	139.54	12909	139.34	-150858	139.34	267976
139.54	315542	139.64	315587	139.64	129676	139.44	-150663	139.44	268367
139.64	314839	139.74	315001	139.74	128113	139.54	-151054	139.54	267976
139.74	314253	139.84	315587	139.84	128113	139.64	-150468	139.64	267976
139.84	314839	139.94	315587	139.94	128699	139.74	-15164	139.74	267391
139.94	314839	140.04	31461	140.04	126746	139.84	-151054	139.84	267976
140.04	313862	140.14	315001	140.14	126551	139.94	-151054	139.94	2.67
140.14	314253	140.24	315587	140.24	127723	140.04	-152421	140.04	266023
140.24	314839	140.34	315587	140.34	127137	140.14	-15164	140.14	265437
140.34	314839	140.44	315001	140.44	127137	140.24	-150975	140.24	266023
140.44	314253	140.54	315587	140.54	127723	140.34	-151249	140.34	266023
140.54	314839	140.64	315587	140.64	126551	140.44	-152616	140.44	265437
140.64	314839	140.74	315587	140.74	125965	140.54	-152421	140.54	266023
140.74	314839	140.84	315587	140.84	126551	140.64	-153007	140.64	265242
140.84	314839	140.94	315978	140.94	126434	140.74	-153007	140.74	265828
140.94	315229	141.04	315118	141.04	12577	140.84	-153007	140.84	265828
141.04	314839	141.14	314415	141.14	12577	140.94	-152616	140.94	266219
141.14	314839	141.24	314884	141.24	125184	141.04	-152421	141.04	265828
141.24	314839	141.34	315587	141.34	124793	141.14	-153007	141.14	265828
141.34	314839	141.44	314415	141.44	124793	141.24	-153397	141.24	265828
141.44	314839	141.54	313946	141.54	124207	141.34	-153983	141.34	265242
141.54	314839	141.64	312267	141.64	124207	141.44	-152929	141.44	265828
141.64	313862	141.74	312736	141.74	123816	141.54	-153397	141.54	266219
141.74	313471	141.84	31297	141.84	124207	141.64	-15496	141.64	264851
141.84	312885	141.94	312267	141.94	123621	141.74	-15535	141.74	264461
141.94	312885	142.04	312267	142.04	124402	141.84	-155546	141.84	264265
142.04	313276	142.14	312657	142.14	124598	141.94	-15496	141.94	264851
142.14	313471	142.24	311876	142.24	124012	142.04	-15496	142.04	265242
142.24	311909	142.34	311681	142.34	124598	142.14	-15496	142.14	265828
142.34	311909	142.44	31129	142.44	124012	142.24	-155936	142.24	264852
142.44	311909	142.54	31129	142.54	123621	142.34	-15535	142.34	263875
142.54	311909	142.64	31129	142.64	123621	142.44	-156132	142.44	264265
142.64	311909	142.74	31129	142.74	123113	142.54	-155546	142.54	263875
142.74	310737	142.84	31129	142.84	123816	142.64	-156132	142.64	264851
142.84	310737	142.94	310314	142.94	12284	142.74	-156054	142.74	264851
142.94	311909	143.04	310314	143.04	12284	142.84	-156327	142.84	263875
143.04	311909	143.14	310314	143.14	122254	142.94	-155936	142.94	264344
143.14	310737	143.24	310314	143.24	12284	143.04	-155936	143.04	265047
143.24	310737	143.34	309532	143.34	121473	143.14	-156327	143.14	265047
143.34	309956	143.44	310118	143.44	121863	143.24	-156913	143.24	265047
143.44	310151	143.54	310118	143.54	122449	143.34	-158085	143.34	263289
143.54	309956	143.64	308751	143.64	120496	143.44	-15828	143.44	263875
143.64	309565	143.74	308165	143.74	120887	143.54	-157304	143.54	262898
143.74	309565	143.84	308165	143.84	120496	143.64	-15828	143.64	261922
143.84	309565	143.94	307579	143.94	11952	143.74	-15828	143.74	261922
143.94	308589	144.04	308165	144.04	118543	143.84	-158202	143.84	261922
144.04	308589	144.14	308165	144.14	118934	143.94	-159452	143.94	260945
144.14	308589	144.24	308634	144.24	119012	144.04	-160038	144.04	260945
144.24	310229	144.34	307384	144.34	117762	144.14	-160429	144.14	260945
144.34	309956	144.44	307775	144.44	118152	144.24	-160546	144.24	261414
144.44	310346	144.54	30797	144.54	117762	144.34	-160819	144.34	260164
144.54	30937	144.64	307384	144.64	118152	144.44	-159843	144.44	260555
144.64	308784	144.74	307384	144.74	117762	144.54	-160429	144.54	26075
144.74	308784	144.84	307774	144.84	118152	144.64	-161405	144.64	260164
144.84	308198	144.94	30836	144.94	118231	144.74	-161991	144.74	260164
144.94	308784	145.04	307384	145.04	118934	144.84	-161991	144.84	260554
145.04	308784	145.14	307384	145.14	118152	144.94	-161991	144.94	26114
145.14	308393	145.24	306407	145.24	117762	145.04	-161015	145.04	26114
145.24	306831	145.34	306407	145.34	117176	145.14	-160936	145.14	26114
145.34	307221	145.44	306017	145.44	117762	145.24	-162186	145.24	260555
145.44	307417	145.54	305431	145.54	117176	145.34	-162772	145.34	260164
145.54	307221	145.64	306407	145.64	116785	145.44	-162968	145.44	260164
145.64	307417	145.74	306407	145.74	117176	145.54	-161991	145.54	260555
145.74	306831	145.84	306407	145.84	116785	145.64	-162382	145.64	26114
145.84	305464	145.94	305821	145.94	115809	145.74	-163944	145.74	259969
145.94	305854	146.04	306017	146.04	115809	145.84	-163944	145.84	259969
146.04	304487	146.14	305431	146.14	115223	145.94	-163944	145.94	259969
146.14	304292	146.24	304454	146.24	114832	146.04	-164725	146.04	26075
146.24	303901	146.34	304064	146.34	113465	146.14	-165507	146.14	260554
146.34	303901	146.44	303478	146.44	112879	146.24	-166483	146.24	260164
146.44	304878	146.54	303868	146.54	11327	146.34	-16746	146.34	259773
146.54	304878	146.64	304454	146.64	112684	146.44	-168436	146.44	259187
146.64	304878	146.74	304454	146.74	112098	146.54	-167577	146.54	259578
146.74	304878	146.84	304454	146.84	112684	146.64	-166874	146.64	260164
146.84	304878	146.94	303868	146.94	113074	146.74	-16785	146.74	260164
146.94	304878	147.04	303478	147.04	112098	146.84	-16785	146.84	258992
147.04	303901	147.14	303868	147.14	111707	146.94	-16785	146.94	259383
147.14	303901	147.24	304454	147.24	111707	147.04	-16785	147.04	258992
147.24	30351	147.34	304064	147.34	112098	147.14	-16785	147.14	258992
147.34	302925	147.44	303868	147.44	111707	147.24	-168046	147.24	258992
147.44	302925	147.54	304454	147.54	111707	147.34	-169413	147.34	258601
147.54	302925	147.64	304454	147.64	110731	147.44	-169022	147.44	259578
147.64	302925	147.74	304454	147.74	111199	147.54	-168944	147.54	259773
147.74	302925	147.84	303868	147.84	111316	147.64	-169218	147.64	259187
147.84	303315	147.94	303087	147.94	110926	147.74	-169804	147.74	259187
147.94	302534	148.04	303946	148.04	110926	147.84	-169413	147.84	259578
148.04	302924	148.14	30504	148.14	111316	147.94	-170194	147.94	258797
148.14	303315	148.24	305626	148.24	111121	148.04	-168827	148.04	259187
148.24	302924	148.34	304767	148.34	111317	148.14	-168632	148.14	259187
148.34	302534	148.44	302501	148.44	110145	148.24	-168046	148.24	259187
148.44	300971	148.54	302501	148.54	109754	148.34	-16746	148.34	258797
148.54	300971	148.64	302501	148.64	110145	148.44	-169413	148.44	257234
148.64	300971	148.74	301329	148.74	108582	148.54	-169921	148.54	257234
148.74	2998	148.84	30172	148.84	108973	148.64	-168827	148.64	257234
148.84	301167	148.94	302306	148.94	108973	148.74	-17039	148.74	256063
148.94	301362	149.04	301915	149.04	109559	148.84	-170585	148.84	256453
149.04	300776	149.14	300353	149.14	107996	148.94	-169413	148.94	257039
149.14	2998	149.24	299376	149.24	108582	149.04	-169999	149.04	257039
149.24	2998	149.34	299767	149.34	108387	149.14	-170975	149.14	256062
149.34	30019	149.44	300353	149.44	108582	149.24	-171171	149.24	256062
149.44	300776	149.54	300353	149.54	109051	149.34	-17078	149.34	256453
149.54	300776	149.64	300353	149.64	108777	149.44	-170585	149.44	257039
149.64	300776	149.74	300353	149.74	109168	149.54	-171171	149.54	257039
149.74	300307	149.84	299376	149.84	107801	149.64	-171561	149.64	257039
149.84	298628	149.94	299767	149.94	108191	149.74	-171171	149.74	255867
149.94	299018	150.04	299181	150.04	109168	149.84	-173046	149.84	254891
150.04	299604	150.14	300157	150.14	109168	149.94	-171561	149.94	255281
150.14	300581	150.24	299181	150.24	10702	150.04	-170975	150.04	255867
150.24	299214	150.34	299181	150.34	107606	150.14	-169999	150.14	256843
150.34	299018	150.44	299571	150.44	10702	150.24	-169999	150.24	255867
150.44	299604	150.54	300157	150.54	107996	150.34	-170585	150.34	255867
150.54	299995	150.64	300157	150.64	107606	150.44	-17078	150.44	255281
150.64	300581	150.74	299181	150.74	10702	150.54	-170585	150.54	255867
150.74	299995	150.84	299181	150.84	107996	150.64	-170194	150.64	255867
150.84	301557	150.94	299181	150.94	107606	150.74	-171171	150.74	254305
150.94	301167	151.04	299181	151.04	107606	150.84	-170194	150.84	254422
151.04	300581	151.14	298204	151.14	106043	150.94	-170116	150.94	253719
151.14	299604	151.24	298673	151.24	107098	151.04	-169999	151.04	253719
151.24	300073	151.34	299376	151.34	106824	151.14	-171366	151.14	252742
151.34	300776	151.44	299376	151.44	107215	151.24	-170507	151.24	253211
151.44	300776	151.54	299767	151.54	107215	151.34	-169804	151.34	253914
151.54	300776	151.64	299962	151.64	107801	151.44	-17039	151.44	252937
151.64	300385	151.74	301134	151.74	108465	151.54	-170585	151.54	253328
151.74	301167	151.84	300353	151.84	108777	151.64	-169413	151.64	2545
151.84	300776	151.94	299962	151.94	108191	151.74	-168632	151.74	253914
151.94	300776	152.04	300157	152.04	109559	151.84	-168046	151.84	253328
152.04	301167	152.14	299962	152.14	110145	151.94	-168436	151.94	253914
152.14	301753	152.24	299376	152.24	109363	152.04	-168554	152.04	253914
152.24	300971	152.34	299376	152.34	108778	152.14	-167265	152.14	252937
152.34	298823	152.44	299767	152.44	108582	152.24	-168241	152.24	252937
152.44	299214	152.54	300353	152.54	109168	152.34	-169218	152.34	252937
152.54	299799	152.64	300353	152.64	109754	152.44	-168436	152.44	253328
152.64	2998	152.74	300353	152.74	108777	152.54	-168241	152.54	253406
152.74	2998	152.84	301329	152.84	109168	152.64	-169022	152.64	25364
152.84	298823	152.94	300743	152.94	109168	152.74	-168046	152.74	252937
152.94	299214	153.04	301329	153.04	108973	152.84	-168436	152.84	251961
153.04	299799	153.14	30172	153.14	109949	152.94	-168632	152.94	25282
153.14	2998	153.24	302696	153.24	110535	153.04	-168436	153.04	254109
153.24	300776	153.34	302306	153.34	109363	153.14	-168632	153.14	254031
153.34	300581	153.44	301329	153.44	110145	153.24	-168436	153.24	253914
153.44	300385	153.54	301329	153.54	109051	153.34	-169608	153.34	25282
153.54	2998	153.64	302306	153.64	110145	153.44	-169413	153.44	25325
153.64	2998	153.74	302306	153.74	109754	153.54	-17039	153.54	251961
153.74	299799	153.84	302306	153.84	109754	153.64	-171171	153.64	252351
153.84	2998	153.94	302696	153.94	109559	153.74	-170116	153.74	253406
153.94	301167	154.04	303282	154.04	110731	153.84	-169999	153.84	252937
154.04	301753	154.14	303282	154.14	109754	153.94	-169999	153.94	2545
154.14	301753	154.24	302306	154.24	109168	154.04	-169999	154.04	253914
154.24	300776	154.34	303282	154.34	11073	154.14	-17039	154.14	254304
154.34	301753	154.44	302306	154.44	108777	154.24	-171952	154.24	253914
154.44	2998	154.54	302696	154.54	109559	154.34	-169999	154.34	25489
154.54	299799	154.64	302306	154.64	110731	154.44	-171366	154.44	253914
154.64	300776	154.74	302306	154.74	110145	154.54	-171561	154.54	254305
154.74	300776	154.84	302696	154.84	110145	154.64	-171561	154.64	255281
154.84	301167	154.94	304259	154.94	112098	154.74	-171171	154.74	2545
154.94	302729	155.04	304259	155.04	111512	154.84	-17078	154.84	254695
155.04	302729	155.14	304259	155.14	111902	154.94	-169608	154.94	256844
155.14	302729	155.24	303282	155.24	111512	155.04	-169139	155.04	255867
155.24	301753	155.34	304259	155.34	111902	155.14	-169413	155.14	255867
155.34	301753	155.44	304259	155.44	112957	155.24	-170975	155.24	254891
155.44	301753	155.54	303282	155.54	11366	155.34	-17039	155.34	255867
155.54	301753	155.64	303282	155.64	112684	155.44	-169999	155.44	255867
155.64	301362	155.74	302775	155.74	112567	155.54	-169999	155.54	255867
155.74	300659	155.84	303478	155.84	111902	155.64	-17039	155.64	255476
155.84	301557	155.94	303478	155.94	111902	155.74	-171679	155.74	254773
155.94	300971	156.04	303478	156.04	111316	155.84	-169999	155.84	256062
156.04	300971	156.14	303478	156.14	112293	155.94	-169413	155.94	256062
156.14	300971	156.24	303478	156.24	111902	156.04	-169999	156.04	256062
156.24	300971	156.34	303868	156.34	111707	156.14	-17039	156.14	255086
156.34	301362	156.44	304454	156.44	112879	156.24	-170975	156.24	255086
156.44	300971	156.54	304064	156.54	111707	156.34	-169999	156.34	255867
156.54	300581	156.64	303868	156.64	112488	156.44	-168944	156.44	25743
156.64	300385	156.74	305431	156.74	112684	156.54	-169608	156.54	257625
156.74	300971	156.84	303087	156.84	112098	156.64	-17078	156.64	25743
156.84	299995	156.94	302892	156.94	111707	156.74	-169804	156.74	258015
156.94	299604	157.04	303478	157.04	111707	156.84	-17078	156.84	256453
157.04	299409	157.14	303868	157.14	11159	156.94	-170194	156.94	257039
157.14	300385	157.24	304064	157.24	112879	157.04	-17078	157.04	257039
157.24	300971	157.34	303868	157.34	112879	157.14	-17078	157.14	25743
157.34	300971	157.44	304064	157.44	111902	157.24	-169804	157.24	258015
157.44	300971	157.54	302306	157.54	111121	157.34	-17039	157.34	258015
157.54	299409	157.64	302696	157.64	111121	157.44	-170975	157.44	258015
157.64	298628	157.74	302892	157.74	111707	157.54	-171561	157.54	256844
157.74	299409	157.84	302696	157.84	112098	157.64	-171757	157.64	256258
157.84	299214	157.94	302306	157.94	112098	157.74	-171952	157.74	256453
157.94	298823	158.04	302306	158.04	111707	157.84	-172733	157.84	256258
158.04	298823	158.14	302696	158.14	112098	157.94	-173515	157.94	255867
158.14	299214	158.24	303282	158.24	112098	158.04	-173124	158.04	255867
158.24	300776	158.34	302306	158.34	111707	158.14	-172655	158.14	256258
158.34	2998	158.44	302306	158.44	111707	158.24	-172343	158.24	257234
158.44	2998	158.54	302306	158.54	110926	158.34	-172929	158.34	255867
158.54	299409	158.64	302306	158.64	111902	158.44	-173124	158.44	255867
158.64	298823	158.74	301915	158.74	111512	158.54	-173124	158.54	255476
158.74	298823	158.84	300353	158.84	111512	158.64	-172147	158.64	25489
158.84	298823	158.94	300353	158.94	110535	158.74	-172538	158.74	25489
158.94	298823	159.04	299376	159.04	109949	158.84	-172147	158.84	254305
159.04	297847	159.14	299376	159.14	110535	158.94	-172147	158.94	25489
159.14	297846	159.24	299376	159.24	109559	159.04	-172538	159.04	253914
159.24	29687	159.34	299767	159.34	11034	159.14	-173124	159.14	253914
159.34	29726	159.44	301329	159.44	110535	159.24	-172538	159.24	253914
159.44	297846	159.54	300353	159.54	109559	159.34	-172655	159.34	254304
159.54	297378	159.64	299376	159.64	109559	159.44	-171366	159.44	253719
159.64	296167	159.74	299376	159.74	109051	159.54	-172929	159.54	252742
159.74	29687	159.84	298009	159.84	110145	159.64	-171952	159.64	252742
159.84	29687	159.94	29879	159.94	109754	159.74	-172343	159.74	252742
159.94	29687	160.04	2984	160.04	110145	159.84	-173124	159.84	252742
160.04	296792	160.14	2984	160.14	109754	159.94	-172147	159.94	251765
160.14	297143	160.24	297423	160.24	109168	160.04	-172147	160.04	252156
160.24	29687	160.34	297423	160.34	108777	160.14	-172147	160.14	252742
160.34	295893	160.44	297423	160.44	109168	160.24	-172538	160.24	251375
160.44	295893	160.54	297423	160.54	109754	160.34	-173515	160.34	250789
160.54	295893	160.64	297423	160.64	109754	160.44	-173124	160.44	250789
160.64	295893	160.74	297423	160.74	108973	160.54	-173124	160.54	250789
160.74	295893	160.84	297814	160.84	109949	160.64	-173515	160.64	250789
160.84	296284	160.94	2984	160.94	109559	160.74	-174022	160.74	250789
160.94	29687	161.04	2984	161.04	109559	160.84	-173905	160.84	250203
161.04	29687	161.14	2984	161.14	108973	160.94	-172929	160.94	250789
161.14	29687	161.24	297423	161.24	108582	161.04	-173319	161.04	250398
161.24	295893	161.34	297892	161.34	108074	161.14	-1741	161.14	249812
161.34	296362	161.44	298595	161.44	108777	161.24	-175077	161.24	248836
161.44	297065	161.54	298595	161.54	109168	161.34	-174608	161.34	248328
161.54	296596	161.64	298595	161.64	108777	161.44	-174296	161.44	249031
161.64	295893	161.74	298595	161.74	108777	161.54	-174882	161.54	249031
161.74	295893	161.84	298985	161.84	109559	161.64	-173905	161.64	249031
161.84	29726	161.94	299571	161.94	109754	161.74	-174296	161.74	249422
161.94	297846	162.04	299571	162.04	109754	161.84	-174491	161.84	250398
162.04	297846	162.14	299571	162.14	109754	161.94	-174296	161.94	250594
162.14	29687	162.24	299962	162.24	109168	162.04	-175077	162.04	250008
162.24	29726	162.34	299767	162.34	109832	162.14	-174491	162.14	250008
162.34	297456	162.44	298595	162.44	108973	162.24	-174608	162.24	250398
162.44	29687	162.54	297618	162.54	108973	162.34	-174686	162.34	250594
162.54	29687	162.64	2984	162.64	109363	162.44	-174882	162.44	249031
162.64	29726	162.74	299571	162.74	109168	162.54	-175272	162.54	24864
162.74	297456	162.84	297423	162.84	108778	162.64	-175468	162.64	248836
162.84	295893	162.94	297423	162.94	107801	162.74	-174296	162.74	249617
162.94	295893	163.04	298595	163.04	107801	162.84	-175858	162.84	248055
163.04	294917	163.14	299571	163.14	107801	162.94	-176249	162.94	247664
163.14	295893	163.24	299571	163.24	107215	163.04	-176835	163.04	247078
163.24	295893	163.34	297814	163.34	107215	163.14	-174882	163.14	248445
163.34	296284	163.44	2984	163.44	106824	163.24	-175468	163.24	24864
163.44	296479	163.54	29879	163.54	106824	163.34	-175663	163.34	247469
163.54	296284	163.64	299376	163.64	106824	163.44	-175468	163.44	248055
163.64	29687	163.74	298985	163.74	106238	163.54	-175468	163.54	247078
163.74	296479	163.84	2984	163.84	106824	163.64	-176054	163.64	247078
163.84	295893	163.94	2984	163.94	106238	163.74	-175468	163.74	247078
163.94	295893	164.04	299376	164.04	107801	163.84	-176444	163.84	247469
164.04	29687	164.14	299767	164.14	106824	163.94	-176952	163.94	248055
164.14	29687	164.24	299376	164.24	105848	164.04	-176249	164.04	249031
164.24	295503	164.34	299376	164.34	105066	164.14	-177225	164.14	248054
164.34	294917	164.44	298985	164.44	105652	164.24	-177811	164.24	247078
164.44	294917	164.54	2984	164.54	105652	164.34	-178202	164.34	248055
164.54	294917	164.64	2984	164.64	104676	164.44	-178788	164.44	247078
164.64	29394	164.74	299181	164.74	105457	164.54	-178202	164.54	247078
164.74	294331	164.84	299962	164.84	105652	164.64	-177811	164.64	247078
164.84	294917	164.94	299376	164.94	105652	164.74	-177616	164.74	247469
164.94	294917	165.04	299376	165.04	105652	164.84	-177421	164.84	248054
165.04	294917	165.14	299376	165.14	104676	164.94	-17703	164.94	248055
165.14	294917	165.24	2984	165.24	103699	165.04	-177421	165.04	248055
165.24	294917	165.34	2984	165.34	10409	165.14	-17703	165.14	248445
165.34	294526	165.44	297423	165.44	103699	165.24	-177421	165.24	249031
165.44	291987	165.54	29879	165.54	104559	165.34	-178397	165.34	247664
165.54	293354	165.64	299376	165.64	105848	165.44	-178983	165.44	246492
165.64	29394	165.74	2984	165.74	103895	165.54	-178007	165.54	249422
165.74	292964	165.84	2984	165.84	103895	165.64	-176952	165.64	24864
165.84	292964	165.94	299962	165.94	103895	165.74	-178202	165.74	247469
165.94	29355	166.04	297814	166.04	103309	165.84	-179179	165.84	248055
166.04	291987	166.14	300743	166.14	103895	165.94	-178202	165.94	24864
166.14	292964	166.24	300939	166.24	104285	166.04	-179569	166.04	247469
166.24	292964	166.34	300743	166.34	104871	166.14	-178397	166.14	249031
166.34	292964	166.44	301329	166.44	10409	166.24	-178397	166.24	248445
166.44	293354	166.54	30172	166.54	104676	166.34	-178983	166.34	249031
166.54	293549	166.64	301915	166.64	103309	166.44	-178983	166.44	249422
166.64	292573	166.74	300939	166.74	103113	166.54	-178007	166.54	250008
166.74	291987	166.84	300353	166.84	102723	166.64	-178788	166.64	249617
166.84	291987	166.94	300353	166.94	103113	166.74	-18035	166.74	249031
166.94	291987	167.04	300157	167.04	103113	166.84	-18035	166.84	249031
167.04	292378	167.14	300939	167.14	101746	166.94	-180936	166.94	249031
167.14	291987	167.24	300353	167.24	102137	167.04	-17996	167.04	249422
167.24	291987	167.34	300353	167.34	102723	167.14	-181327	167.14	249031
167.34	291987	167.44	300353	167.44	101746	167.24	-182108	167.24	249031
167.44	290815	167.54	300353	167.54	102137	167.34	-181522	167.34	249031
167.54	291987	167.64	299376	167.64	102723	167.44	-181132	167.44	249422
167.64	291987	167.74	299376	167.74	101746	167.54	-181522	167.54	248836
167.74	291987	167.84	299376	167.84	102137	167.64	-182108	167.64	248836
167.84	291987	167.94	298204	167.94	100574	167.74	-181522	167.74	248836
167.94	290815	168.04	297814	168.04	100574	167.84	-182499	167.84	247859
168.04	290815	168.14	297228	168.14	100574	167.94	-184179	167.94	246687
168.14	290815	168.24	297228	168.24	0.997931	168.04	-183085	168.04	247078
168.24	290815	168.34	297228	168.34	100379	168.14	-182499	168.14	247664
[truncated: 124 more rows]

## Sheet: Supplementary Figure 11a
No serum 1%	PPI 1%	No serum 3%	PPI 3%	No serum 6%	PPI 6%	No serum 10%	PPI 10%
2	2	2	2.24	2	1.69	1.9	0.48
2.07	2.03	2	2.26	2	1.78	1.59	1.03
2.1	1.96	2.65	2.23	1.98	1.71	1.17	1.18

## Sheet: Supplementary Figure 11b
	PPI	A1400 10%		PPI	K1376 10%
	0.48	0.12		0.48	0.12
	0.43	0.12		0.43	0.17
	0.51	0.09		0.51	0.04
Average	0.473333	0.11		0.473333	0.11
Condition/AveragePPI	PPI	A1400 10%		PPI	K1376 10%
	1.01409	0.253521		1.01409	0.253521
	0.908457	0.253521		0.908457	0.359155
	1.07747	0.190141		1.07747	0.0845071
Average	1.00001	0.232395		1.00001	0.232395
Sample	Dose of serum	Primers	Ct	Avg Ct	StdDev Ct	dCt	Rel.Quant.
PPI serum 1	0.1	#428 + #429	13.66	13.6167	0.051316	1.06667	0.477421
		#428 + #429	13.56
		#428 + #429	13.63
PPI serum 1	0.1	#428 + #429	13.77	13.7533	0.0152753	1.20333	0.434271
		#428 + #429	13.75
		#428 + #429	13.74
PPI serum 1	0.1	#428 + #429	13.6	13.5333	0.151438	0.983333	0.50581
		#428 + #429	13.36
		#428 + #429	13.64
Anti-A1400-D1521 1	0.1	#428 + #429	15.74	15.65	0.0781025	3.1	0.116629
		#428 + #429	15.61
		#428 + #429	15.6
Anti-A1400-D1521 2	0.1	#428 + #429	15.56	15.5833	0.0404145	3.03333	0.122145
		#428 + #429	15.63
		#428 + #429	15.56
Anti-A1400-D1521 3	0.1	#428 + #429	15.96	15.9833	0.0493288	3.43333	0.0925686
		#428 + #429	15.95
		#428 + #429	16.04
Anti-K1376-D1521 1	0.1	#428 + #429	15.62	15.64	0.02	3.09	0.11744
		#428 + #429	15.66
		#428 + #429	15.64
Anti-K1376-D1521 2	0.1	#428 + #429	15.11	15.0967	0.0416333	2.54667	0.17115
		#428 + #429	15.05
		#428 + #429	15.13
Anti-K1376-D1521 3	0.1	#428 + #429	17	17.0767	0.070946	4.52667	0.0433848
		#428 + #429	17.09
		#428 + #429	17.14
